# Supplementary material for: The Athabasca River regulates methylmercury burdens of waterbirds breeding downstream
Source: Sci Rep. 2026 Jan 17;16:5630. doi: 10.1038/s41598-026-35970-z (PMC12891722; doi:10.1038/s41598-026-35970-z)
Supplement: Supplementary file 1 — Supplementary Material 1 [file 41598_2026_35970_MOESM1_ESM.xlsx]

## Sheet: Biotic Hg isotopes
Mercury isotopic composition of biotic samples from the Athabasca Oil Sands Region
Collection Year	Sample ID	Location	Species	Matrix	THg (ng/g dw)	Hg Isotope Lab	δ202 (‰)	δ201 (‰)	δ200 (‰)	δ199 (‰)	Δ199 (‰)	Δ201 (‰)	Δ200 (‰)	δ13C (‰)	%C	δ15N (‰)	%N
2009	K09-23326-00-03	Egg Is., Lake Athabasca	Tern, Caspian	Egg	2.26207	Trent University	-0.332044	0.481054	-0.10103	0.914259	0.997934	0.730752	0.0657886	-32.58	57.07	10.29	7.69
2009	K09-23327-00-04	Egg Is., Lake Athabasca	Tern, Caspian	Egg	1.31346	Trent University	-0.244611	0.941198	-0.0461197	1.44402	1.50567	1.12515	0.0767728	-28.46	57.69	10.89	7.66
2009	K09-23328-00-04	Egg Is., Lake Athabasca	Tern, Caspian	Egg	1.7821	Trent University	-0.396429	0.534978	-0.138658	1.02354	1.12344	0.833093	0.060508	-25.22	58.06	9.97	7.89
2009	K09-23329-00-04	Egg Is., Lake Athabasca	Tern, Caspian	Egg	1.50382	Trent University	-1.16715	-0.0663126	-0.491301	0.670944	0.965065	0.811384	0.0950749	-29.25	58.56	10.58	7.4
2009	K09-23330-00-04	Egg Is., Lake Athabasca	Tern, Caspian	Egg	2.0644	Trent University	-0.247509	0.996418	-0.0667531	1.45014	1.51251	1.18254	0.0575952	-29.98	55.59	10.02	8.21
2009	K09-23331-00-03	Egg Is., Lake Athabasca	Tern, Caspian	Egg	1.66324	Trent University	-0.337777	0.61563	-0.101339	1.12903	1.21415	0.869639	0.0683601	-27.77	58.23	10.78	7.91
2009	K09-23332-00-04	Egg Is., Lake Athabasca	Tern, Caspian	Egg	1.79592	Trent University	-0.938681	0.934037	-0.312169	1.88716	2.12371	1.63993	0.159424	-23.45	55.77	12.79	8.03
2009	K09-23333-00-04	Egg Is., Lake Athabasca	Tern, Caspian	Egg	1.33011	Trent University	-0.643437	0.106124	-0.345089	0.746668	0.908814	0.589988	-0.0218268	-28.7	57.62	10.84	7.72
2009	K09-23334-00-04	Egg Is., Lake Athabasca	Tern, Caspian	Egg	1.30344	Trent University	-0.46575	0.997426	-0.12058	1.70162	1.81899	1.34767	0.113412	-23.85	58.05	10.36	7.09
2009	K09-23335-00-04	Egg Is., Lake Athabasca	Tern, Caspian	Egg	1.75576	Trent University	-0.119658	1.16791	-0.0045511	1.5833	1.61346	1.2579	0.0555649	-26.62	58.11	11.07	7.54
2011	K11-29553-00-06	Egg Is., Lake Athabasca	Tern, Caspian	Egg	1.6242	Trent University	-0.409256	0.330395	-0.157081	0.722984	0.826117	0.638155	0.048529	-29.62	57.99	9.85	8.24
2011	K11-29554-00-06	Egg Is., Lake Athabasca	Tern, Caspian	Egg	1.90576	Trent University	-0.116295	1.10707	0.0530376	1.5795	1.60881	1.19452	0.111464	-27.44	60.12	10.61	7.464
2011	K11-29555-00-06	Egg Is., Lake Athabasca	Tern, Caspian	Egg	1.07229	Trent University	-0.350928	0.93124	-0.142128	1.57568	1.66411	1.19514	0.034178	-21.79	60.8	10.5	7.268
2011	K11-29556-00-06	Egg Is., Lake Athabasca	Tern, Caspian	Egg	1.10308	Trent University	-0.0614709	-0.0795427	-0.0119836	0.041342	0.0568327	-0.0333165	0.0188994	-26.15	59.14	12.7	8.484
2011	K11-29557-00-06	Egg Is., Lake Athabasca	Tern, Caspian	Egg	1.13671	Trent University	-0.592844	0.44628	-0.241883	0.883113	1.03251	0.892098	0.0559619	-25.91	60.56	10.59	7.673
2011	K11-29558-00-06	Egg Is., Lake Athabasca	Tern, Caspian	Egg	1.4161	Trent University	-0.120804	1.43224	0.0217797	1.82668	1.85712	1.52309	0.0824716	-26.7	59.42	10.65	7.445
2011	K11-29559-00-06	Egg Is., Lake Athabasca	Tern, Caspian	Egg	0.744032	Trent University	-0.105639	1.3093	0.0473595	1.96825	1.99487	1.38874	0.100432	-26.19	59.58	11.05	7.877
2011	K11-29560-00-06	Egg Is., Lake Athabasca	Tern, Caspian	Egg	1.36045	Trent University	-0.2578	0.650878	-0.0141968	1.10545	1.17042	0.844744	0.115322	-26.43	60.13	11.46	7.893
2011	K11-29561-00-06	Egg Is., Lake Athabasca	Tern, Caspian	Egg	2.78188	Trent University	0.163907	1.4696	0.124256	1.87634	1.83504	1.34635	0.0419096	-28.69	60.27	12.23	7.75
2011	K11-29562-00-06	Egg Is., Lake Athabasca	Tern, Caspian	Egg	1.45461	Trent University	-0.220551	1.02076	0.0431326	1.54158	1.59716	1.18661	0.153938	-25.03	59.73	11.02	8.168
2011	K11-29573-00-05	Egg Is., Lake Athabasca	Tern, Common	Egg	0.846294	Trent University	-0.184221	1.69537	-0.0507461	2.22657	2.27299	1.8339	0.0418066	-27.8	57.38	10.39	9.168
2011	K11-29574-00-04	Egg Is., Lake Athabasca	Tern, Common	Egg	0.566542	Trent University	-0.207466	1.45142	-0.0541375	2.01293	2.06521	1.60744	0.0500932	-21.38	60.68	11.82	7.615
2011	K11-29575-00-04	Egg Is., Lake Athabasca	Tern, Common	Egg	0.951602	Trent University	-0.292342	1.41532	-0.0967082	2.00123	2.0749	1.63516	0.0501646	-27.74	58.94	10.47	8.533
2011	K11-29576-00-04	Egg Is., Lake Athabasca	Tern, Common	Egg	1.23475	Trent University	-0.102363	1.58682	0.0403516	2.17828	2.20407	1.66379	0.0917787	-28.05	59.17	9.91	8.071
2011	K11-29577-00-04	Egg Is., Lake Athabasca	Tern, Common	Egg	1.992	Trent University	0.485301	1.69577	0.27768	1.76088	1.63858	1.33083	0.0338645	-27.99	58.26	9.73	7.992
2011	K11-29578-00-04	Egg Is., Lake Athabasca	Tern, Common	Egg	0.791052	Trent University	0.186741	1.60217	0.170896	1.95329	1.90623	1.46174	0.0770777	-23.4	58.97	10.71	8.477
2011	K11-29579-00-04	Egg Is., Lake Athabasca	Tern, Common	Egg	0.907587	Trent University	0.733402	2.24681	0.427619	2.36156	2.17674	1.69529	0.0591581	-27.96	58.75	9.75	8.146
2011	K11-29580-00-05	Egg Is., Lake Athabasca	Tern, Common	Egg	0.580121	Trent University	1.16529	3.53275	0.621547	3.7625	3.46885	2.65645	0.0361064	-27.63	59.79	9.81	7.945
2011	K11-29581-00-03	Egg Is., Lake Athabasca	Tern, Common	Egg	0.569433	Trent University	-0.285654	1.00821	-0.0466138	1.57386	1.64585	1.22302	0.0968987	-26.5	58.38	11.02	8.179
2011	K11-29582-00-04	Egg Is., Lake Athabasca	Tern, Common	Egg	0.881577	Trent University	-0.189576	1.19938	-0.0992995	1.62123	1.669	1.34194	-0.00405672	-26.25	60.39	9.48	7.963
2011	K11-29583-00-04	Egg Is., Lake Athabasca	Tern, Common	Egg	0.925089	Trent University	-0.263896	1.38942	-0.0616003	1.99324	2.05974	1.58787	0.0709809	-27.25	59.92	10.64	8.129
2012	K12-31677-00-03**	Egg Is., Lake Athabasca	Tern, Caspian	Egg	2.8128	Trent University	-0.311659	0.61868	-0.122477	0.983759	1.0623	0.853047	0.0340999	-28.28	58.52	11.14	7.472
2012	K12-31678-00-03	Egg Is., Lake Athabasca	Tern, Caspian	Egg	1.76489	Trent University	-0.647336	0.103935	-0.295204	0.647035	0.810164	0.590732	0.0300177	-26.45	58.05	9.98	8.161
2012	K12-31679-00-03	Egg Is., Lake Athabasca	Tern, Caspian	Egg	1.98409	Trent University	0.042491	0.980323	0.0807618	1.23983	1.22913	0.94837	0.0594143	-28.14	58.18	10.73	8.252
2012	K12-31680-00-03	Egg Is., Lake Athabasca	Tern, Caspian	Egg	1.92147	Trent University	-0.0297801	1.19581	0.0446234	1.63939	1.64689	1.2182	0.0595849	-25.93	59.07	10.89	7.848
2012	K12-31681-00-03	Egg Is., Lake Athabasca	Tern, Caspian	Egg	1.39285	Trent University	-0.489561	0.837888	-0.198271	1.56343	1.6868	1.20604	0.0476846	-27.33	58.59	11.78	7.911
2012	K12-31682-00-03	Egg Is., Lake Athabasca	Tern, Caspian	Egg	3.45068	Trent University	-0.331274	0.328201	-0.149725	0.703575	0.787056	0.577319	0.0167076	-27.45	58.79	11	7.877
2012	K12-31683-00-03	Egg Is., Lake Athabasca	Tern, Caspian	Egg	3.70486	Trent University	-0.55835	0.268149	-0.232756	0.784027	0.924731	0.688028	0.0477587	-28.64	58.733	10.94	7.858
2012	K12-31684-00-03	Egg Is., Lake Athabasca	Tern, Caspian	Egg	2.35965	Trent University	-0.752867	0.112907	-0.358524	0.807138	0.996861	0.679063	0.0197164	-27.09	59.14	11.42	7.667
2012	K12-31685-00-03	Egg Is., Lake Athabasca	Tern, Caspian	Egg	2.73813	Trent University	0.561754	1.36468	0.295136	1.16695	1.02539	0.942239	0.0129111	-25.72	58.32	10.66	8.266
2012	K12-31686-00-03**	Egg Is., Lake Athabasca	Tern, Caspian	Egg	1.52107	Trent University	-0.681813	0.100645	-0.291429	0.823747	0.995564	0.613368	0.0511133	-28.21	59.229	11.67	7.706
2012	K12-31697-00-03**	Egg Is., Lake Athabasca	Tern, Common	Egg	0.904577	Trent University	-0.0156831	1.54093	0.0375244	2.01419	2.01814	1.55272	0.0454036	-29.01	58.36	10.01	8.09
2012	K12-31698-00-03**	Egg Is., Lake Athabasca	Tern, Common	Egg	1.21463	Trent University	0.269772	1.81075	0.191606	2.07291	2.00493	1.60788	0.0560729	-28.65	58.08	9.96	8.264
2012	K12-31699-00-03	Egg Is., Lake Athabasca	Tern, Common	Egg	1.89504	Trent University	-0.194863	1.40102	-0.0798564	2.04187	2.09098	1.54756	0.0180429	-28.88	57.32	10.57	8.406
2012	K12-31700-00-03	Egg Is., Lake Athabasca	Tern, Common	Egg	1.11019	Trent University	-0.261644	1.09091	-0.0983287	1.62387	1.68981	1.28767	0.0331213	-27.55	57.47	9.98	8.292
2012	K12-31701-00-03	Egg Is., Lake Athabasca	Tern, Common	Egg	1.30318	Trent University	-0.348731	0.785281	-0.186189	1.32681	1.41469	1.04753	-0.0109872	-26.44	59.82	9.82	7.845
2012	K12-31703-00-03	Egg Is., Lake Athabasca	Tern, Common	Egg	0.645303	Trent University	0.53	2.2	0.35	2.525	2.39	1.8	0.083728	-28.82	57.89	10.25	8.282
2012	K12-31704-00-03	Egg Is., Lake Athabasca	Tern, Common	Egg	1.30036	Trent University	-0.0105167	1.38568	0.0174204	1.74488	1.74753	1.39359	0.022704	-27.85	58.21	10.46	8.049
2012	K12-31705-00-03	Egg Is., Lake Athabasca	Tern, Common	Egg	1.80999	Trent University	0.310753	2.42812	0.251914	2.9283	2.84999	2.19443	0.0957918	-28.08	59.12	12.12	7.678
2012	K12-31706-00-03	Egg Is., Lake Athabasca	Tern, Common	Egg	0.84655	Trent University	0.0087494	1.4228	0.063411	1.76323	1.76102	1.41622	0.0590153	-29.45	58.05	10.51	8.167
2012	K12-31710-00-03	Mamawi Lake	Tern, Common	Egg	0.88446	Trent University	-0.116001	0.759078	0.00628687	1.04071	1.06995	0.846311	0.064566	-26.93	58.82	10.97	7.481
2012	K12-31711-00-03	Mamawi Lake	Tern, Common	Egg	0.721236	Trent University	-0.211113	0.550509	-0.0804323	0.822144	0.875345	0.709266	0.0256311	-27.27	57.79	10.69	8.311
2012	K12-31712-00-03	Mamawi Lake	Tern, Common	Egg	1.39613	Trent University	-0.361178	0.818865	-0.144386	1.33747	1.42849	1.09047	0.0370697	-27.24	57.05	10.75	8.389
2012	K12-31713-00-03	Mamawi Lake	Tern, Common	Egg	1.21039	Trent University	-0.161363	0.760565	-0.0104061	1.07656	1.11722	0.88191	0.0706625	-27.12	57.6	10.6	8.091
2012	K12-31714-00-03	Mamawi Lake	Tern, Common	Egg	1.50983	Trent University	-0.22426	0.679144	-0.0726279	1.16162	1.21814	0.847787	0.0400403	-27.05	58.29	10.95	7.36
2012	K12-31715-00-03	Mamawi Lake	Tern, Common	Egg	0.930352	Trent University	-0.120216	0.716819	-0.0197274	1.1065	1.1368	0.807222	0.0406694	-27.03	57.99	10.83	8.021
2012	K12-31716-00-03	Mamawi Lake	Tern, Common	Egg	1.14356	Trent University	-0.282415	0.97685	-0.0956043	1.35142	1.42259	1.18923	0.0462811	-26.58	57.39	10.14	8.348
2012	K12-31717-00-03	Mamawi Lake	Tern, Common	Egg	1.51509	Trent University	-0.554699	0.313677	-0.284853	0.825411	0.965195	0.730811	-0.00617285	-27.57	57.88	10.75	8.219
2012	K12-31718-00-03**	Mamawi Lake	Tern, Common	Egg	1.35988	Trent University	-0.544254	0.337294	-0.248875	0.850602	0.987754	0.746573	0.0245579	-27.66	58.31	10.65	8.09
2012	K12-31719-00-03	Mamawi Lake	Tern, Common	Egg	1.28467	Trent University	-0.54951	0.692858	-0.199023	1.31385	1.45233	1.10609	0.0770507	-27.38	58.63	10.52	7.852
2013	K13-35245-00-10	Egg Is., Lake Athabasca	Tern, Caspian	Egg	1.58995	Trent University	-0.381085	0.657502	-0.127266	1.1871	1.28314	0.944078	0.0641906	-28.645	57.845	11.245	7.995
2013	K13-35246-00-10	Egg Is., Lake Athabasca	Tern, Caspian	Egg	0.898821	Trent University	0.121237	1.48054	0.0986467	1.90471	1.87416	1.38937	0.0377371	-27.84	59.37	11.56	7.432
2013	K13-35247-00-10	Egg Is., Lake Athabasca	Tern, Caspian	Egg	1.8067	Trent University	-0.24768	0.925405	-0.0854157	1.41235	1.47477	1.11166	0.0390185	-28.7	58.61	11.99	7.333
2013	K13-35248-00-10	Egg Is., Lake Athabasca	Tern, Caspian	Egg	0.597301	Trent University	-0.157306	1.14542	-0.0188607	1.56431	1.60395	1.26371	0.0601697	-21.99	57.94	10.1	7.567
2013	K13-35249-00-10	Egg Is., Lake Athabasca	Tern, Caspian	Egg	2.04804	Trent University	-0.258141	0.484236	-0.118803	0.783965	0.849017	0.678358	0.0108873	-27.36	60.12	13.63	7.356
2013	K13-35250-00-10**	Egg Is., Lake Athabasca	Tern, Caspian	Egg	1.56073	Trent University	-0.388668	0.528042	-0.128997	0.965875	1.06382	0.82032	0.0662696	-25.74	58.09	12.05	7.909
2013	K13-35251-00-10	Egg Is., Lake Athabasca	Tern, Caspian	Egg	1.00094	Trent University	-0.417479	0.881285	-0.165846	1.41331	1.51851	1.19523	0.0438956	-29.03	58.07	12.53	7.72
2013	K13-35252-00-10	Egg Is., Lake Athabasca	Tern, Caspian	Egg	2.04557	Trent University	-0.0745235	1.2052	0.0145247	1.56282	1.5816	1.26124	0.0519653	-27.55	58.8237	11.3513	7.741
2013	K13-35253-00-10	Egg Is., Lake Athabasca	Tern, Caspian	Egg	1.15776	Trent University	-0.605142	0.0982126	-0.268826	0.6963	0.848796	0.55328	0.0351977	-28.14	59.79	10.7	7.401
2013	K13-35254-00-10	Egg Is., Lake Athabasca	Tern, Caspian	Egg	1.73051	Trent University	-0.0617132	1.42909	0.0268828	1.90595	1.9215	1.4755	0.0578875	-25.97	58.49	10.84	8.025
2014	K14-38341-00-08	Egg Is., Lake Athabasca	Tern, Caspian	Egg	2.90789	Trent University	-0.76	-0.17	-0.38	0.46	0.65	0.4	0.001824	-30.56	59.3	11.99	7.778
2014	K14-38342-00-08	Egg Is., Lake Athabasca	Tern, Caspian	Egg	3.31377	Trent University	-0.04	1.16	0.09	1.62	1.63	1.18	0.110096	-28.84	59.35	11.26	7.664
2014	K14-38343-00-08	Egg Is., Lake Athabasca	Tern, Caspian	Egg	3.14325	Trent University	-0.424939	---	---	---	0.924244	0.65784	0.213489	-30.51	59.51	11.4	7.724
2014	K14-38344-00-08	Egg Is., Lake Athabasca	Tern, Caspian	Egg	4.3099	Trent University	-0.44	0.38	-0.17	0.92	1.03	0.71	0.051056	-29.61	58.75	10.5	7.897
2014	K14-38345-00-08	Egg Is., Lake Athabasca	Tern, Caspian	Egg	3.04464	Trent University	-0.72	-0.04	-0.42	0.43	0.61	0.51	-0.058272	-30.51	59.19	11.36	7.7
2014	K14-38346-00-08	Egg Is., Lake Athabasca	Tern, Caspian	Egg	3.80388	Trent University	-0.17	1.19	-0.07	1.63	1.68	1.32	0.015408	-31.52	59.2	10.76	7.826
2014	K14-38347-00-08	Egg Is., Lake Athabasca	Tern, Caspian	Egg	2.65841	Trent University	-0.35	0.78	-0.08	1.32	1.41	1.04	0.09584	-28.63	59.28	12.92	7.743
2014	K14-38348-00-08	Egg Is., Lake Athabasca	Tern, Caspian	Egg	3.42486	Trent University	-0.81	-0.2	-0.36	0.33	0.54	0.41	0.046944	-32.03	59.04	10.38	7.659
2014	K14-38349-00-08	Egg Is., Lake Athabasca	Tern, Caspian	Egg	2.14152	Trent University	-0.8	0.02	-0.34	0.64	0.84	0.62	0.06192	-29.865	59.185	11.03	7.745
2014	K14-38350-00-08	Egg Is., Lake Athabasca	Tern, Caspian	Egg	1.00661	Trent University	-0.62	0.33	-0.31	0.87	1.02	0.79	0.001488	-27.94	59.68	11.27	7.41
2014	K14-38351-00-04	Egg Is., Lake Athabasca	Tern, Common	Egg	2.50457	Trent University	-0.2	0.92	-0.01	1.42	1.47	1.07	0.09048	-29.82	59.23	11.02	7.88
2014	K14-38352-00-04	Egg Is., Lake Athabasca	Tern, Common	Egg	1.92498	Trent University	-0.38	1.31	-0.16	1.86	1.96	1.6	0.030912	-27.36	59.11	10.68	7.846
2014	K14-38353-00-04	Egg Is., Lake Athabasca	Tern, Common	Egg	2.32583	Trent University	-0.98	0.46	-0.56	1.34	1.59	1.2	-0.067648	-30.2	59.4	10.73	7.801
2014	K14-38354-00-04	Egg Is., Lake Athabasca	Tern, Common	Egg	1.10913	Trent University	-0.3	1.21	-0.22	1.89	1.97	1.43	-0.06928	-27.66	58.63	10.19	8.047
2014	K14-38355-00-04	Egg Is., Lake Athabasca	Tern, Common	Egg	1.28335	Trent University	-0.15	1.49	0.08	2.11	2.14	1.6	0.15536	-28.17	58.39	9.58	7.778
2014	K14-38356-00-04	Egg Is., Lake Athabasca	Tern, Common	Egg	2.24452	Trent University	-1.1	0.25	-0.55	1.28	1.56	1.07	0.00264	-29.39	59.82	11.1	7.579
2014	K14-38357-00-03	Egg Is., Lake Athabasca	Tern, Common	Egg	1.2116	Trent University	-0.301893	0.882624	-0.0119406	1.82435	1.90042	1.10965	0.139731	-28.69	57.14	10.12	8.708
2014	K14-38358-00-04	Egg Is., Lake Athabasca	Tern, Common	Egg	2.37971	Trent University	-0.32	0.99	-0.15	1.47	1.55	1.22	0.010768	-29.76	58.94	11.32	7.821
2014	K14-38359-00-04	Egg Is., Lake Athabasca	Tern, Common	Egg	1.7938	Trent University	-0.46	0.82	-0.18	1.5	1.61	1.17	0.051104	-27.105	58.54	10.225	7.9875
2014	K14-38360-00-04	Egg Is., Lake Athabasca	Tern, Common	Egg	2.72841	Trent University	-0.59	0.85	-0.35	1.5	1.65	1.29	-0.053584	-27.28	57.94	9.87	8.224
2015	K15-41733-00-05	Egg Is., Lake Athabasca	Tern, Caspian	Egg	1.73	Trent University	-0.604861	0.33298	-0.240338	1.05445	1.05445	0.787836	0.0635441	-29.45	59.41	11.31	7.707
2015	K15-41734-00-05	Egg Is., Lake Athabasca	Tern, Caspian	Egg	2.12	Trent University	-0.554866	0.216564	-0.317674	0.781848	0.781848	0.633823	-0.0389087	-30.44	60.63	11.94	7.446
2015	K15-41735-00-05	Egg Is., Lake Athabasca	Tern, Caspian	Egg	3.9	Trent University	-0.14111	0.566977	-0.0258974	0.917874	0.917874	0.673092	0.044996	-31.55	59.82	11.45	7.693
2015	K15-41736-00-05	Egg Is., Lake Athabasca	Tern, Caspian	Egg	1.78	Trent University	-0.386008	0.797003	-0.0981286	1.38937	1.38937	1.08728	0.095802	-25.43	58.82	10.37	7.85
2015	K15-41737-00-05	Egg Is., Lake Athabasca	Tern, Caspian	Egg	1.54	Trent University	-0.523468	0.359428	-0.224083	1.04615	1.04615	0.753076	0.0389073	-28.1	60	11.07	7.456
2015	K15-41738-00-05	Egg Is., Lake Athabasca	Tern, Caspian	Egg	2.11	Trent University	-0.0907869	0.979997	0.0399149	1.36926	1.36926	1.04827	0.0855262	-29.41	58.79	11.2	8.165
2015	K15-41739-00-05	Egg Is., Lake Athabasca	Tern, Caspian	Egg	2.42	Trent University	-0.342716	0.327964	-0.160005	0.842244	0.842244	0.585686	0.0121755	-30.86	59.98	11.42	7.717
2015	K15-41740-00-05	Egg Is., Lake Athabasca	Tern, Caspian	Egg	1.8	Trent University	-0.634729	0.220102	-0.266473	0.932721	0.932721	0.697418	0.0524143	-30.185	59.145	11.215	7.9715
2015	K15-41741-00-05	Egg Is., Lake Athabasca	Tern, Caspian	Egg	2.31	Trent University	-0.830277	-0.034886	-0.387864	0.780824	0.780824	0.589483	0.0292674	-30.52	59.55	11.47	7.458
2015	K15-41742-00-05	Egg Is., Lake Athabasca	Tern, Caspian	Egg	1.71	Trent University	-0.5146	0.319354	-0.197169	0.979181	0.979181	0.706333	0.0613661	-30.06	60.03	11.86	7.622
2015	K15-41744-00-03	Egg Is., Lake Athabasca	Tern, Common	Egg	2.08	Trent University	0.1	1.68	0.085	2.21	2.185	1.605	0.03476	-30.03	58.09	10.73	8.528
2015	K15-41745-00-03	Egg Is., Lake Athabasca	Tern, Common	Egg	1.89	Trent University	-0.295668	1.59843	-0.12508	2.34495	2.41946	1.82077	0.0234634	-29.72	59.02	10.15	8.151
2015	K15-41746-00-03	Egg Is., Lake Athabasca	Tern, Common	Egg	1.87	Trent University	-0.142305	1.20936	0.0374195	1.57017	1.60603	1.31637	0.108913	-28.49	58.89	9.45	8.19
2015	K15-41747-00-03	Egg Is., Lake Athabasca	Tern, Common	Egg	1.47	Trent University	-0.520659	0.834817	-0.266691	1.47444	1.60565	1.22635	-0.00511212	-30.04	59.6	10.38	7.83
2015	K15-41748-00-03	Egg Is., Lake Athabasca	Tern, Common	Egg	1.03	Trent University	0.325	1.865	0.21	2.225	2.14	1.625	0.04672	-29.59	59.5	10.55	7.866
2015	K15-41749-00-03	Egg Is., Lake Athabasca	Tern, Common	Egg	1.18	Trent University	-0.409975	0.905115	-0.129823	1.45396	1.55727	1.21342	0.0761486	-29.9	59.15	10.14	7.913
2015	K15-41750-00-03	Egg Is., Lake Athabasca	Tern, Common	Egg	1.8	Trent University	0.0558321	1.20282	0.130248	1.63602	1.62195	1.16084	0.102198	-29.42	60.04	10.48	7.692
2015	K15-41751-00-03	Egg Is., Lake Athabasca	Tern, Common	Egg	1.47	Trent University	-0.025	1.675	0.03	2.31	2.315	1.685	0.04256	-30.41	59.47	10.09	7.911
2015	K15-41752-00-03	Egg Is., Lake Athabasca	Tern, Common	Egg	1.2	Trent University	-0.337154	1.01705	-0.09573	1.5963	1.68126	1.27059	0.0736562	-30.37	59.39	10.545	7.8735
2015	K15-41753-00-03	Egg Is., Lake Athabasca	Tern, Common	Egg	1.22	Trent University	-0.073493	1.34644	-0.00972353	1.80169	1.82021	1.40171	0.0271994	-29.96	59.3	10.27	7.74
2016	W161265-02-F	Egg Is., Lake Athabasca	Tern, Caspian	Egg	1.96	Trent University	-0.437305	0.804871	-0.170601	1.45212	1.56232	1.13372	0.0491016	-27.63	59.8	11.04	7.53
2016	W161266-02-F	Egg Is., Lake Athabasca	Tern, Caspian	Egg	1.2	Trent University	-0.258829	1.3518	-0.0983022	2.00744	2.07266	1.54644	0.0317336	-28.67	60	10.82	7.3
2016	W161267-02-F	Egg Is., Lake Athabasca	Tern, Caspian	Egg	1.73	Trent University	-0.288237	1.00408	-0.113279	1.53929	1.61193	1.22083	0.0315313	-28.55	58.8	11	7.81
2016	W161268-02-F	Egg Is., Lake Athabasca	Tern, Caspian	Egg	1.12	Trent University	-0.306027	0.734838	-0.115346	1.27282	1.34994	0.96497	0.038402	-27.73	59.6	11.55	7.72
2016	W161269-02-F	Egg Is., Lake Athabasca	Tern, Caspian	Egg	2.13	Trent University	0.475045	1.12055	0.253966	1.12433	1.00462	0.763316	0.0153031	-27.5	60	12.03	7.11
2016	W161270-02-F	Egg Is., Lake Athabasca	Tern, Caspian	Egg	1.38	Trent University	-0.48558	0.585017	-0.244915	1.16803	1.29039	0.950174	-0.000959074	-28.34	58.4	11.4	7.91
2016	W161271-02-F	Egg Is., Lake Athabasca	Tern, Caspian	Egg	1.65	Trent University	-0.441664	0.170295	-0.236704	0.62661	0.737909	0.502426	-0.0148124	-25.68	59.3	10.61	7.83
2016	W161272-02-F	Egg Is., Lake Athabasca	Tern, Caspian	Egg	1.83	Trent University	-0.1941	0.683686	-0.06065	0.987441	1.03635	0.82965	0.0368659	-28.34	59.95	12.2	7.26
2016	W161273-02-F	Egg Is., Lake Athabasca	Tern, Caspian	Egg	1.3	Trent University	-0.310267	0.514995	-0.172133	0.891892	0.970079	0.748315	-0.016255	-28.21	58.7	10.92	7.83
2016	W161274-02-F	Egg Is., Lake Athabasca	Tern, Caspian	Egg	1.2	Trent University	-0.124347	0.995154	-0.0604537	1.42796	1.4593	1.08866	0.00201822	-28.14	60.3	11.23	7.25
2016	W161275-02-D	Egg Is., Lake Athabasca	Tern, Common	Egg	0.827	Trent University	-0.00627301	1.90763	0.0861587	2.5038	2.50538	1.91235	0.0893103	-29.55	59	10.01	7.85
2016	W161276-02-D	Egg Is., Lake Athabasca	Tern, Common	Egg	0.671	Trent University	0.0104098	1.6535	0.0283552	2.23195	2.22932	1.64567	0.0231253	-29.46	58.6	9.99	7.89
2016	W161277-02-D	Egg Is., Lake Athabasca	Tern, Common	Egg	0.8	Trent University	-0.0217178	1.8793	0.0589435	2.50767	2.51314	1.89563	0.0698545	-29.28	59.3	10.4	7.86
2016	W161278-02-D	Egg Is., Lake Athabasca	Tern, Common	Egg	0.894	Trent University	-0.353656	1.83309	-0.0980293	2.68606	2.77519	2.09904	0.0796477	-29.83	58.5	9.79	7.94
2016	W161279-02-D	Egg Is., Lake Athabasca	Tern, Common	Egg	0.465	Trent University	0.16409	2.15104	0.112878	2.75325	2.7119	2.02764	0.0304396	-29.37	59.9	10.15	7.57
2016	W161280-02-D	Egg Is., Lake Athabasca	Tern, Common	Egg	1.1	Trent University	-0.136077	1.42255	-0.051483	1.94882	1.98311	1.52488	0.0168821	-28.39	58.7	10.56	8.13
2016	W161281-02-D	Egg Is., Lake Athabasca	Tern, Common	Egg	1.25	Trent University	-0.04	1.57	0.02	2.125	2.135	1.6	0.040096	-27.71	58.4	10.16	7.95
2016	W161282-02-D	Egg Is., Lake Athabasca	Tern, Common	Egg	0.886	Trent University	-0.120327	1.36043	-0.0122568	1.83024	1.86056	1.45092	0.0481954	-28.48	58.9	10.23	7.89
2016	W161283-02-D	Egg Is., Lake Athabasca	Tern, Common	Egg	1.49	Trent University	-0.100857	1.79863	-0.0254284	2.29355	2.31896	1.87447	0.0252421	-29.22	58.1	9.93	7.77
2016	W161284-02-D	Egg Is., Lake Athabasca	Tern, Common	Egg	1.35	Trent University	-0.076747	1.5451	0.011848	2.00061	2.01995	1.60281	0.0504057	-29.19	58.3	9.94	8.45
2016	W161285-02-D	Mamawi Lake	Tern, Common	Egg	1.18	Trent University	-0.181439	1.10103	-0.0802193	1.52059	1.56631	1.23747	0.0109355	-28.97	58.8	10.34	7.68
2016	W161286-02-D	Mamawi Lake	Tern, Common	Egg	0.884	Trent University	-0.219708	1.11955	-0.0821684	1.65429	1.70966	1.28477	0.0282129	-28.34	58.6	10.54	8.18
2016	W161287-02-D	Mamawi Lake	Tern, Common	Egg	1.11	Trent University	-0.0527766	1.00277	0.11816	1.37742	1.39072	1.04246	0.144674	-29.08	59.4	10.42	7.69
2016	W161288-02-D	Mamawi Lake	Tern, Common	Egg	0.86	Trent University	-0.267596	0.933794	-0.0847702	1.37235	1.43978	1.13503	0.04967	-29.27	59.1	10.27	7.79
2016	W161289-02-D	Mamawi Lake	Tern, Common	Egg	0.759	Trent University	-0.376652	0.390945	-0.0776111	0.716963	0.811879	0.674187	0.111619	-28.99	59.4	10.57	7.58
2016	W161290-02-D	Mamawi Lake	Tern, Common	Egg	0.762	Trent University	-0.367752	0.633818	-0.266646	1.1461	1.23878	0.910368	-0.0818877	-28.71	58.2	10.59	8.14
2016	W161291-02-D	Mamawi Lake	Tern, Common	Egg	0.972	Trent University	-0.355427	0.882031	-0.185789	1.43402	1.52358	1.14931	-0.00722215	-28.03	59.6	10.32	7.57
2016	W161292-02-D	Mamawi Lake	Tern, Common	Egg	0.682	Trent University	-0.27788	0.724013	0.00715426	1.15405	1.22408	0.932979	0.146761	-30.05	59.7	9.93	7.6
2016	W161293-02-D	Mamawi Lake	Tern, Common	Egg	1.06	Trent University	-0.456611	0.700085	-0.1626	1.23083	1.34589	1.04346	0.0668015	-27.93	58.9	10.44	7.88
2016	W161294-02-D	Mamawi Lake	Tern, Common	Egg	0.874	Trent University	-0.243273	0.777191	-0.17839	1.30646	1.36777	0.960132	-0.0561693	-28.76	59.4	11.04	7.62
2017	W170851-02-G	Egg Is., Lake Athabasca	Tern, Caspian	Egg	0.794	Trent University	0.20283	0.898623	0.163354	0.937393	0.88628	0.746094	0.0614519	-25.77	60	11.1	7.74
2017	W170852-02-G	Egg Is., Lake Athabasca	Tern, Caspian	Egg	1.22	Trent University	-0.302956	0.914275	-0.0774672	1.43872	1.51506	1.1421	0.074738	-27.23	60.4	11.21	7.66
2017	W170853-02-G	Egg Is., Lake Athabasca	Tern, Caspian	Egg	1.1	Trent University	-0.271964	0.611571	-0.137466	1.18916	1.25769	0.816088	-0.000831446	-25.59	59.8	10.83	7.94
2017	W170854-02-G	Egg Is., Lake Athabasca	Tern, Caspian	Egg	2.13	Trent University	-0.432453	0.866075	-0.171086	1.46452	1.5735	1.19128	0.0461786	-25.01	59.4	10.86	8.02
2017	W170855-02-G	Egg Is., Lake Athabasca	Tern, Caspian	Egg	1.36	Trent University	-0.215403	1.0269	0.0421211	1.52034	1.57462	1.18889	0.150339	-28.38	59.9	12.44	7.79
2017	W170856-02-G	Egg Is., Lake Athabasca	Tern, Caspian	Egg	1.48	Trent University	-0.629192	0.350186	-0.231574	0.987745	1.1463	0.823338	0.0845322	-25.69	60.3	10.83	7.67
2017	W170857-02-G	Egg Is., Lake Athabasca	Tern, Caspian	Egg	1.09	Trent University	-0.186085	1.21951	-0.069467	1.70093	1.74783	1.35945	0.0240221	-25.68	59.6	11.16	7.86
2017	W170858-02-G	Egg Is., Lake Athabasca	Tern, Caspian	Egg	1.51	Trent University	-0.361294	0.632993	-0.0741762	1.0949	1.18595	0.904686	0.107338	-28.1	59.6	10.92	7.91
2017	W170859-02-G	Egg Is., Lake Athabasca	Tern, Caspian	Egg	1.38	Trent University	-0.070339	0.998518	0.0135823	1.21682	1.23455	1.05141	0.0489206	-27.76	59.5	14.5	7.89
2017	W170860-02-G	Egg Is., Lake Athabasca	Tern, Caspian	Egg	2.04	Trent University	-0.0136013	0.732777	-0.0273411	0.997974	1.0014	0.743005	-0.0205078	-25.62	59.75	10.52	7.84
2017	W170861-02-E	Egg Is., Lake Athabasca	Tern, Common	Egg	1.26	Trent University	-0.00728665	1.3288	0.0349543	1.80071	1.80254	1.33428	0.0386151	-27.91	60	10.1	7.8
2017	W170862-02-E	Egg Is., Lake Athabasca	Tern, Common	Egg	1.54	Trent University	-0.0536939	1.72571	-0.0162091	2.35809	2.37162	1.76609	0.0107667	-28.1	59.1	10.38	8.19
2017	W170863-02-E	Egg Is., Lake Athabasca	Tern, Common	Egg	1.05	Trent University	-0.246554	1.02782	-0.0724011	1.59454	1.65667	1.21322	0.0514678	-28.12	58.2	10.12	8.4
2017	W170864-02-E	Egg Is., Lake Athabasca	Tern, Common	Egg	1.36	Trent University	0.56685	2.68244	0.360033	3.17301	3.03017	2.25616	0.0752474	-28.89	58.6	10.09	8.53
2017	W170865-02-E	Egg Is., Lake Athabasca	Tern, Common	Egg	1.07	Trent University	-0.252856	1.13015	-0.106611	1.72476	1.78848	1.3203	0.0204236	-28.61	59.6	9.85	7.6
2017	W170866-02-E	Egg Is., Lake Athabasca	Tern, Common	Egg	1.15	Trent University	-0.228407	1.26993	-0.12023	1.68688	1.74444	1.44169	-0.00547851	-29.18	59.7	10	7.68
2017	W170867-02-E	Egg Is., Lake Athabasca	Tern, Common	Egg	0.858	Trent University	-0.289312	1.35642	-0.072091	1.99886	2.07177	1.57399	0.0732592	-29.75	58.9	10.48	8.36
2017	W170868-02-E	Egg Is., Lake Athabasca	Tern, Common	Egg	1.19	Trent University	0.145	1.575	0.08	1.995	1.96	1.47	0.007152	-28.46	58.9	10.19	8.33
2017	W170869-02-E	Egg Is., Lake Athabasca	Tern, Common	Egg	1.08	Trent University	0.202039	2.83642	0.14402	3.52376	3.47285	2.68449	0.0425153	-29.03	60	9.78	7.73
2017	W170870-02-E	Egg Is., Lake Athabasca	Tern, Common	Egg	0.458	Trent University	0.242646	2.41752	0.189866	2.98576	2.92461	2.23505	0.0679603	-28.07	59.75	10.15	7.93
2017	W171079-02-B	Mamawi Lake	Tern, Common	Egg	1.36	Trent University	-0.523189	0.837875	-0.229359	1.38659	1.51843	1.23131	0.0334911	-28.04	59.1	10.59	8.54
2017	W171080-02-B	Mamawi Lake	Tern, Common	Egg	1.44	Trent University	-0.178738	1.21318	-0.126605	1.68389	1.72893	1.34759	-0.0368073	-28.3	58.4	10.1	8.94
2017	W171081-02-B	Mamawi Lake	Tern, Common	Egg	1.2	Trent University	-0.437526	0.947103	-0.251467	1.43545	1.54571	1.27612	-0.0316535	-27.72	59	10.8	8.19
2017	W171082-02-B	Mamawi Lake	Tern, Common	Egg	0.974	Trent University	-0.281917	0.961596	-0.143515	1.5133	1.58435	1.1736	-0.0018793	-28.53	59.2	10.24	8.48
2017	W171083-02-B	Mamawi Lake	Tern, Common	Egg	0.985	Trent University	-0.462054	0.510665	-0.235705	1.0743	1.19074	0.858129	-0.00356934	-28.21	57.7	10.4	9.64
2018	W180712-02-F	Egg Is., Lake Athabasca	Tern, Caspian	Egg	2.03	Trent University	0.257507	2.45073	0.302951	2.97283	2.90794	2.25708	0.173579	-26.22	57.1	12.67	7.71
2018	W180713-02-F	Egg Is., Lake Athabasca	Tern, Caspian	Egg	2.41	Trent University	-0.462786	0.519699	-0.202663	1.07352	1.19014	0.867714	0.029841	-29.29	56.8	10.57	7.94
2018	W180714-02-F	Egg Is., Lake Athabasca	Tern, Caspian	Egg	1.78	Trent University	-0.167087	0.521795	-0.0170729	0.891259	0.933365	0.647445	0.0668718	-26.15	57.6	10.78	7.72
2018	W180715-02-F	Egg Is., Lake Athabasca	Tern, Caspian	Egg	1.73	Trent University	-0.467442	0.482865	-0.187495	1.00538	1.12317	0.834381	0.0473476	-28.6	58.7	11.75	7.41
2018	W180716-02-F	Egg Is., Lake Athabasca	Tern, Caspian	Egg	3.48	Trent University	-0.322796	0.333892	-0.137725	0.64166	0.723004	0.576634	0.0244477	-28.58	58.5	11.87	7.36
2018	W180717-02-F	Egg Is., Lake Athabasca	Tern, Caspian	Egg	1.55	Trent University	0.230369	1.16829	0.171802	1.44547	1.38741	0.995054	0.0560649	-26.64	58.2	11.14	7.48
2018	W180718-02-F	Egg Is., Lake Athabasca	Tern, Caspian	Egg	1.75	Trent University	-0.256053	0.987317	-0.0292869	1.49794	1.56246	1.17987	0.0993543	-26.93	57	10.05	7.65
2018	W180719-02-F	Egg Is., Lake Athabasca	Tern, Caspian	Egg	1.61	Trent University	-0.103882	0.88274	0.0749678	1.20254	1.22872	0.96086	0.127158	-24.97	56.7	9.03	7.84
2018	W180720-02-F	Egg Is., Lake Athabasca	Tern, Caspian	Egg	1.16	Trent University	-0.382258	0.377388	-0.159316	0.758863	0.855192	0.664846	0.03273	-26.67	57.6	10.53	7.77
2018	W180721-02-F	Egg Is., Lake Athabasca	Tern, Caspian	Egg	1.73	Trent University	0.013558	1.53156	0.0708483	2.03606	2.03264	1.52136	0.0640368	-21.92	57.8	9.1	7.53
2018	W180722-02-D	Egg Is., Lake Athabasca	Tern, Common	Egg	1.67	Trent University	0.15	1.71	0.095	2.11	2.075	1.595	0.01964	-29.03	58.6	10.25	7.84
2018	W180723-02-D	Egg Is., Lake Athabasca	Tern, Common	Egg	0.751	Trent University	-0.0848684	0.968844	-0.0520113	1.31732	1.3387	1.03267	-0.00937339	-30.12	58.3	9.97	8.02
2018	W180724-02-D	Egg Is., Lake Athabasca	Tern, Common	Egg	1.6	Trent University	0.0776336	1.66751	0.0205661	2.10006	2.0805	1.60913	-0.018437	-27.95	58.7	10.16	7.78
2018	W180725-02-D	Egg Is., Lake Athabasca	Tern, Common	Egg	2.64	Trent University	0.055	1.915	0.09	2.455	2.44	1.87	0.062368	-28.14	58.5	11.47	8.09
2018	W180726-02-D	Egg Is., Lake Athabasca	Tern, Common	Egg	1.08	Trent University	-0.298237	1.03058	-0.0517706	1.54854	1.6237	1.25486	0.0980638	-28.31	58.5	10.43	8.32
2018	W180727-02-D	Egg Is., Lake Athabasca	Tern, Common	Egg	1.59	Trent University	-0.161449	1.29776	-0.11307	1.8616	1.90229	1.41917	-0.0319577	-28.63	59.1	10.59	7.91
2018	W180728-02-D	Egg Is., Lake Athabasca	Tern, Common	Egg	1.37	Trent University	-0.214854	1.17119	-0.092025	1.70175	1.7559	1.33276	0.0159174	-28.63	59.5	9.61	7.83
2018	W180729-02-D	Egg Is., Lake Athabasca	Tern, Common	Egg	2.5	Trent University	-0.11654	1.72916	-0.0181809	2.35631	2.38568	1.8168	0.0403686	-28.44	59.5	10.7	7.69
2018	W180730-02-D	Egg Is., Lake Athabasca	Tern, Common	Egg	1.97	Trent University	-0.0053458	1.4154	0.0625146	1.90584	1.90719	1.41942	0.0652003	-28.47	59.2	10.59	7.98
2018	W180731-02-D	Egg Is., Lake Athabasca	Tern, Common	Egg	1.43	Trent University	-0.0654076	1.42084	-0.0319656	1.92141	1.93789	1.47002	0.00089512	-28.23	58.7	14.9	8.02
2018	W180999-02-F	Egg Is., Lake Athabasca	Tern, Caspian	Egg	1.31	Trent University	-0.247199	0.361836	-0.10063	0.610745	0.673039	0.547729	0.0235631	-27.01	58.6	11.48	7.56
2018	W181000-02-F	Egg Is., Lake Athabasca	Tern, Caspian	Egg	1.34	Trent University	-0.429323	-0.00495184	-0.228383	0.394546	0.502736	0.317899	-0.0126914	-26.33	57.8	10.62	8.12
2018	W181001-02-F	Egg Is., Lake Athabasca	Tern, Caspian	Egg	2.46	Trent University	-0.360987	0.285509	-0.166064	0.501967	0.592936	0.556971	0.015296	-29.83	58.8	10.93	7.72
2018	W181002-02-F	Egg Is., Lake Athabasca	Tern, Caspian	Egg	1.14	Trent University	-0.362674	0.444535	-0.104977	0.93161	1.023	0.717266	0.0772302	-25.99	58.8	10.69	7.48
2018	W181003-02-F	Egg Is., Lake Athabasca	Tern, Caspian	Egg	1.74	Trent University	-0.213857	0.343262	-0.0986972	0.670375	0.724267	0.504082	0.00874437	-28.63	59	10.77	7.57
2018	W181004-02-F	Egg Is., Lake Athabasca	Tern, Caspian	Egg	2.18	Trent University	-0.240606	0.735459	-0.0403377	1.1815	1.24214	0.916394	0.0805428	-25.18	58.3	9.95	7.83
2018	W181005-02-F	Egg Is., Lake Athabasca	Tern, Caspian	Egg	1.76	Trent University	-0.289846	0.824115	-0.17521	1.29488	1.36793	1.04208	-0.0295919	-27.48	58.9	10.36	7.6
2018	W181006-03-F	Egg Is., Lake Athabasca	Tern, Caspian	Egg	3.1	Trent University	-0.14357	1.01453	0.0353489	1.36009	1.39627	1.12249	0.107479	-29.97	58.4	11.69	7.69
2018	W181007-02-F	Egg Is., Lake Athabasca	Tern, Caspian	Egg	1.93	Trent University	-0.204649	0.800897	-0.0798047	1.27779	1.32937	0.954792	0.0230107	-27.75	59.5	10.43	7.38
2018	W181008-02-F	Egg Is., Lake Athabasca	Tern, Caspian	Egg	1.52	Trent University	-0.33789	0.334448	-0.126671	0.725437	0.810586	0.588541	0.0430852	-27.3	58.5	10.12	7.73
2018	W181009-02-F	Egg Is., Lake Athabasca	Tern, Caspian	Egg	2.9	Trent University	0.0460831	1.14784	0.0750524	1.56996	1.55835	1.11318	0.0519002	-28.77	58.7	11.15	7.94
2018	W181010-03-F	Egg Is., Lake Athabasca	Tern, Caspian	Egg	0.936	Trent University	-0.189128	0.694655	-0.0706947	1.03875	1.08641	0.836879	0.0243233	-25.66	55.5	9.54	9.16
2018	W181011-02-F	Egg Is., Lake Athabasca	Tern, Caspian	Egg	1.97	Trent University	-0.528745	0.463965	-0.243347	1.06367	1.19691	0.861581	0.0222942	-28	58.2	10.59	7.9
2018	W181012-02-F	Egg Is., Lake Athabasca	Tern, Caspian	Egg	1.9	Trent University	-0.433132	0.404485	-0.190848	0.781645	0.890795	0.730201	0.0267577	-28.23	58.8	10.88	7.72
2018	W181013-02-F	Egg Is., Lake Athabasca	Tern, Caspian	Egg	1.69	Trent University	-0.409645	0.302497	-0.203457	0.795417	0.898648	0.61055	0.0023493	-26.75	58.4	9.87	7.7
2019	W191263-02 E	Mamawi Lake	Tern, Common	Egg	1.11	Trent University	-0.0559836	1.78637	-0.0127907	2.33764	2.35175	1.82847	0.0153355	-28.05	59.1	10.65	8.04
2019	W191264-02 E	Mamawi Lake	Tern, Common	Egg	1.08	Trent University	-0.290032	1.04125	-0.133981	1.58355	1.65663	1.25935	0.0117306	-28.36	60	11.42	7.49
2019	W191265-02 E	Mamawi Lake	Tern, Common	Egg	1.18	Trent University	-0.293732	1.05153	-0.0511646	1.67268	1.7467	1.27242	0.0964063	-27.31	58.5	10.88	7.9
2019	W191266-02 E	Mamawi Lake	Tern, Common	Egg	0.692	Trent University	-0.0883496	1.05527	0.0186435	1.25975	1.28201	1.12171	0.0630303	-26.52	57.3	11.59	8.16
2019	W191267-02 E	Mamawi Lake	Tern, Common	Egg	1.53	Trent University	-0.172006	1.18936	0.00628751	1.82118	1.86452	1.31871	0.0927036	-28.61	59.5	11.15	7.62
2019	W191268-02 E	Mamawi Lake	Tern, Common	Egg	1.13	Trent University	-0.414635	0.781549	-0.130732	1.4393	1.54379	1.09336	0.0775812	-27.22	58.5	11.27	8.04
2019	W191269-02 E	Mamawi Lake	Tern, Common	Egg	0.791	Trent University	-0.379405	0.741251	-0.176475	1.2033	1.29891	1.02656	0.0141381	-28.62	61.5	11.22	7.06
2019	W191270-02 E	Mamawi Lake	Tern, Common	Egg	0.644	Trent University	-0.0350764	0.948446	-0.0188625	1.18056	1.18939	0.974824	-0.00124008	-28.2	58.6	10.84	7.9
2019	W191271-02 E	Mamawi Lake	Tern, Common	Egg	1.72	Trent University	-0.0637491	1.26834	0.0359924	1.80508	1.82115	1.31628	0.06802	-28.28	58.5	11.46	7.75
2019	W191272-02 E	Mamawi Lake	Tern, Common	Egg	0.914	Trent University	-0.233395	1.04856	0.00281855	1.56797	1.62678	1.22408	0.120076	-28.45	58.35	10.85	7.69
2019	W191285-02-D	Egg Is., Lake Athabasca	Tern, Common	Egg	1.22	Trent University	-0.031396	1.63204	0.0657503	2.20745	2.21536	1.65565	0.0815236	-28.69	57.7	10.46	8.12
2019	W191286-02-D	Egg Is., Lake Athabasca	Tern, Common	Egg	0.866	Trent University	0.0310297	2.1831	0.0848371	2.94442	2.9366	2.15977	0.0692478	-28.17	58.7	10.83	7.45
2019	W191287-02-D	Egg Is., Lake Athabasca	Tern, Common	Egg	0.618	Trent University	-0.0257924	1.76382	0.0507785	2.35468	2.36118	1.78321	0.0637366	-27.78	58.7	10.79	7.71
2019	W191288-02-D	Egg Is., Lake Athabasca	Tern, Common	Egg	1.22	Trent University	-0.188543	1.39512	-0.0752471	1.82085	1.86836	1.5369	0.019477	-27.69	59.7	10.91	7.73
2019	W191289-02-D	Egg Is., Lake Athabasca	Tern, Common	Egg	1.38	Trent University	0.316814	2.26766	0.231618	2.67537	2.59553	2.02941	0.0724505	-24.46	58.1	10.39	7.46
2019	W191290-02-D	Egg Is., Lake Athabasca	Tern, Common	Egg	0.729	Trent University	0.337465	2.80171	0.261636	3.41273	3.32769	2.54794	0.0920933	-24.92	58.7	10.99	7.57
2019	W191291-02-D	Egg Is., Lake Athabasca	Tern, Common	Egg	0.757	Trent University	0.101991	1.7718	0.0588369	2.06162	2.03592	1.69511	0.00759677	-19.85	58.3	12.58	8.02
2019	W191292-02-D	Egg Is., Lake Athabasca	Tern, Common	Egg	0.876	Trent University	-0.209476	1.66947	-0.131304	2.24628	2.29907	1.82699	-0.0260637	-28.81	58.4	10.56	7.36
2019	W191293-02-D	Egg Is., Lake Athabasca	Tern, Common	Egg	0.99	Trent University	0.0135884	1.84901	0.0730737	2.50593	2.5025	1.83879	0.0662468	-29.22	58	10.38	8.01
2019	W191294-02-D	Egg Is., Lake Athabasca	Tern, Common	Egg	1.72	Trent University	0.120902	1.83061	0.124387	2.39329	2.36282	1.73969	0.0636462	-28.25	58.8	11.12	7.65
2019	W191542-02-D	Egg Is., Lake Athabasca	Tern, Caspian	Egg	1.68	Trent University	-0.556105	0.183987	-0.285531	0.675438	0.815576	0.602178	-0.00614419	-30.32	61.3	10.68	7.38
2019	W191543-02-D	Egg Is., Lake Athabasca	Tern, Caspian	Egg	1.55	Trent University	-0.176401	0.909708	-0.033763	1.3658	1.41025	1.04236	0.0548606	-25.71	59.4	11.35	7.74
2019	W191544-02-D	Egg Is., Lake Athabasca	Tern, Caspian	Egg	4.09	Trent University	-0.0563606	0.459596	-0.0186688	0.68519	0.699393	0.501979	0.00964675	-29.08	59.9	12.9	7.38
2019	W191545-02-D	Egg Is., Lake Athabasca	Tern, Caspian	Egg	2.71	Trent University	-0.424647	0.487301	-0.132141	0.992121	1.09913	0.806635	0.0812014	-28.21	57.9	12.4	5.93
2019	W191546-02-D	Egg Is., Lake Athabasca	Tern, Caspian	Egg	1.71	Trent University	-0.192022	0.77868	-0.0887272	1.19236	1.24075	0.92308	0.0077445	-26.2	58.8	12.19	7.88
2019	W191547-02-D	Egg Is., Lake Athabasca	Tern, Caspian	Egg	2.15	Trent University	-0.57743	0.520229	-0.263497	1.07548	1.22099	0.954456	0.0266041	-26.8	57.3	10.74	8.35
2019	W191548-02-D	Egg Is., Lake Athabasca	Tern, Caspian	Egg	1.35	Trent University	-0.283973	0.993776	-0.113991	1.48588	1.55745	1.20732	0.0286771	-27.005	60.4	11.68	7.4
2021	W211108-01-A	Egg Is., Lake Athabasca	Tern, Caspian	Egg	2.49	Trent University	-0.545008	-0.0906894	-0.28329	0.450897	0.588239	0.319157	-0.00947753	-30.24	58.9	11.64	7.01
2021	W211109-01-A	Egg Is., Lake Athabasca	Tern, Caspian	Egg	4.17	Trent University	-0.666624	-0.21265	-0.320182	0.27287	0.440859	0.288652	0.0147301	-32.5	58.3	10.53	7.14
2021	W211110-01-A	Egg Is., Lake Athabasca	Tern, Caspian	Egg	1.92	Trent University	-0.0281896	0.971203	0.11105	1.31299	1.32009	0.992401	0.125212	-25.68	58	9.96	6.9
2021	W211111-01-A	Egg Is., Lake Athabasca	Tern, Caspian	Egg	2.49	Trent University	-0.745413	-0.206471	-0.319226	0.287338	0.475182	0.354079	0.0552696	-30.71	58.1	10.21	6.92
2021	W211112-01-A	Egg Is., Lake Athabasca	Tern, Caspian	Egg	5.21	Trent University	-0.705228	-0.0613496	-0.397157	0.519943	0.697661	0.468982	-0.04285	-29.56	57.5	12.09	7.07
2021	W211113-01-A	Egg Is., Lake Athabasca	Tern, Caspian	Egg	4.98	Trent University	-0.729323	-0.298026	-0.363351	0.186951	0.37074	0.250425	0.0030606	-32.52	57.1	10.9	6.82
2021	W211114-01-A	Egg Is., Lake Athabasca	Tern, Caspian	Egg	2.56	Trent University	-0.488709	0.284693	-0.253156	0.674002	0.797157	0.652202	-0.00762868	-29.57	59.3	13.05	6.88
2021	W211115-02-G	Egg Is., Lake Athabasca	Tern, Caspian	Egg	---	Trent University	1.07177	2.0016	0.58781	1.78962	1.51953	1.19563	0.05	---	---	---	---
2021	W211116-01-A	Egg Is., Lake Athabasca	Tern, Caspian	Egg	2.91	Trent University	-0.621311	0.0240057	-0.293913	0.527339	0.683909	0.491232	0.0182338	-27.86	57.1	12.2	7.1
2021	W211117-01-A	Egg Is., Lake Athabasca	Tern, Caspian	Egg	3.9	Trent University	-0.613597	-0.211544	-0.326719	0.199991	0.354618	0.249881	-0.0184472	-31.71	58.6	10.26	6.69
2021	W211119-01-A	Egg Is., Lake Athabasca	Tern, Common	Egg	1.58	Trent University	-0.531255	0.548163	-0.264018	1.14649	1.28036	0.947666	0.00288465	-30.89	59	10.5	6.11
2021	W211120-01-A	Egg Is., Lake Athabasca	Tern, Common	Egg	1.6	Trent University	-0.00101194	0.776732	0.0385895	1.18746	1.18771	0.777493	0.0390979	-31.13	56.5	11.72	6.86
2021	W211121-01-A	Egg Is., Lake Athabasca	Tern, Common	Egg	1.76	Trent University	0.0119783	1.30582	0.00997352	1.827	1.82398	1.29681	0.00395563	-31.76	57	10.31	7.16
2021	W211122-01-A	Egg Is., Lake Athabasca	Tern, Common	Egg	3.09	Trent University	-0.146256	1.27105	-0.0741477	1.85445	1.89131	1.38103	-0.000668782	-31.74	56.4	10	7
2021	W211123-01-A	Egg Is., Lake Athabasca	Tern, Common	Egg	1.22	Trent University	-0.214543	0.861328	-0.0830329	1.30592	1.35999	1.02266	0.0247533	-30.48	56.3	11.44	6.99
2021	W211124-01-A	Egg Is., Lake Athabasca	Tern, Common	Egg	2.03	Trent University	-0.202053	0.697945	-0.101241	1.03483	1.08575	0.849889	0.000269948	-31.56	56.9	11.19	6.72
2021	W211125-01-A	Egg Is., Lake Athabasca	Tern, Common	Egg	2.47	Trent University	-0.240671	0.831969	-0.0630856	1.30943	1.37008	1.01295	0.0578276	-30.01	56.4	11.6	7.41
2021	W211126-01-A	Egg Is., Lake Athabasca	Tern, Common	Egg	2.9	Trent University	-0.45233	0.663291	-0.237168	1.21555	1.32954	1.00344	-0.00991689	-30.23	57.3	11.46	7.16
2021	W211127-01-A	Egg Is., Lake Athabasca	Tern, Common	Egg	2.73	Trent University	0.131207	1.41178	0.102324	1.78775	1.75469	1.31311	0.0364056	-28.93	56.7	11.98	7.26
2022	W222214-02 D	Egg Is., Lake Athabasca	Tern, Caspian	Egg	1.65	Trent University	-0.350145	0.209453	-0.0995292	0.56901	0.657246	0.472762	0.0763838	-33.09	56.3	9.01	6.84
2022	W222215-02 D	Egg Is., Lake Athabasca	Tern, Caspian	Egg	1.55	Trent University	-0.557602	-0.0795951	-0.265629	0.29236	0.432875	0.339721	0.0145105	-33.95	60.8	9.79	7.28
2022	W222216-02 D	Egg Is., Lake Athabasca	Tern, Caspian	Egg	1.25	Trent University	-0.331769	0.196129	-0.136176	0.537651	0.621257	0.445619	0.0305049	-32.5	61.5	10.45	7.14
2022	W222217-02 D	Egg Is., Lake Athabasca	Tern, Caspian	Egg	1.49	Trent University	-0.280978	0.25895	-0.118824	0.567827	0.638633	0.470246	0.0223398	-32.75	61.5	10.77	7.58
2022	W222218-02 D	Egg Is., Lake Athabasca	Tern, Caspian	Egg	2.93	Trent University	-0.291924	0.319107	-0.101254	0.629699	0.703264	0.538634	0.0454084	-31.75	61.1	11.48	7.58
2022	W222219-02 D	Egg Is., Lake Athabasca	Tern, Caspian	Egg	1.94	Trent University	-0.434634	0.0338916	-0.175199	0.436895	0.546423	0.360736	0.0431605	-33.52	59.4	9.5	7.48
2022	W222220-02 D	Egg Is., Lake Athabasca	Tern, Caspian	Egg	1.69	Trent University	-0.372077	0.0426515	-0.186917	0.534362	0.628126	0.322454	1.46161e-05	-31.5	59.8	11.33	7.68
2022	W222221-02 D	Egg Is., Lake Athabasca	Tern, Caspian	Egg	3.41	Trent University	-0.611325	-0.307941	-0.356191	0.14754	0.301594	0.151776	-0.0490611	-32.51	61.1	10.84	7.55
2022	W222222-02 D	Egg Is., Lake Athabasca	Tern, Caspian	Egg	2.29	Trent University	-0.168282	0.406057	-0.0321153	0.711719	0.754126	0.532605	0.0524298	-31.27	60.2	10.96	7.83
2022	W222223-02 D	Egg Is., Lake Athabasca	Tern, Caspian	Egg	1.55	Trent University	-0.416298	0.110562	-0.158401	0.500724	0.605631	0.423618	0.050747	-33.26	61.4	9.85	7.57
2022	W222224-02-C	Egg Is., Lake Athabasca	Tern, Common	Egg	2.58	Trent University	0.0757119	1.10783	0.0989579	1.36038	1.3413	1.0509	0.0609203	-29.41	59.7	10.57	8.58
2022	W222225-02-C	Egg Is., Lake Athabasca	Tern, Common	Egg	2.22	Trent University	-0.270502	0.932589	-0.12477	1.46253	1.5307	1.13601	0.0111302	-28.99	62.2	10.38	7.88
2022	W222226-02-C	Egg Is., Lake Athabasca	Tern, Common	Egg	2.87	Trent University	-0.161992	0.8577	-0.0279889	1.31312	1.35394	0.979518	0.0533958	-30.38	60.3	10.68	8.22
2022	W222227-02-C	Egg Is., Lake Athabasca	Tern, Common	Egg	0.947	Trent University	0.219937	1.95554	0.19202	2.4209	2.36548	1.79015	0.0815231	-27.93	60.6	10.3	7.91
2022	W222228-02-C	Egg Is., Lake Athabasca	Tern, Common	Egg	3.35	Trent University	-1.48499	-0.201997	-0.654974	0.905393	1.27961	0.914717	0.0910855	-30.1	60	10.53	7.86
2022	W222229-02-C	Egg Is., Lake Athabasca	Tern, Common	Egg	2.33	Trent University	-0.59394	0.589086	-0.233615	1.15861	1.30828	1.03573	0.0647805	-30.11	58.6	10.56	8.02
2022	W222230-02-C	Egg Is., Lake Athabasca	Tern, Common	Egg	1.65	Trent University	-0.388447	0.911025	-0.180462	1.37098	1.46887	1.20314	0.0146932	-29.68	59.3	10.54	8.03
2022	W222231-02-C	Egg Is., Lake Athabasca	Tern, Common	Egg	2.58	Trent University	-0.529582	0.406179	-0.267006	0.938501	1.07196	0.804424	-0.000943911	-31.31	61.3	10.81	7.61
2022	W222232-02-C	Egg Is., Lake Athabasca	Tern, Common	Egg	2.24	Trent University	-1.66283	0.0415309	-0.778876	1.27889	1.69793	1.29198	0.0565297	-29.19	59.9	10.25	7.71
2022	W222233-02-C	Egg Is., Lake Athabasca	Tern, Common	Egg	2.13	Trent University	-0.244791	0.725832	-0.140118	1.21518	1.27687	0.909916	-0.0171345	-31.53	59.7	10.49	7.31
2014	W142722-13-B	Peace Athabasca Delta	Otter, River	Muscle	1.5089	Trent University	-1.01738	-0.775416	-0.470755	-0.20884	0.0475401	-0.0103457	0.0403766	---	---	---	---
2015	W152280-11-B	Peace Athabasca Delta	Otter, River	Muscle	2.03839	Trent University	-0.726911	-0.0281821	-0.377933	0.432178	0.61536	0.518455	-0.0127332	---	---	---	---
2015	W152282-10-B	Peace Athabasca Delta	Otter, River	Muscle	0.708833	Trent University	-0.978811	-0.185066	-0.44514	0.435123	0.681783	0.551	0.0466148	---	---	---	---
2015	W152284-11-B	Peace Athabasca Delta	Otter, River	Muscle	1.95212	Trent University	-0.986084	0.0845368	-0.473123	0.869914	1.11841	0.826072	0.0222856	---	---	---	---
2015	W152286-11-B	Peace Athabasca Delta	Otter, River	Muscle	1.19875	Trent University	-0.596833	0.0578828	-0.258244	0.573737	0.724139	0.506701	0.041605	---	---	---	---
2015	W152287-10-B	Peace Athabasca Delta	Otter, River	Muscle	4.68678	Trent University	-0.773627	0.121482	-0.38792	0.698469	0.893423	0.70325	0.000750083	---	---	---	---
2014	14AALWA39	Athabasca River (Athabasca Landing)	Walleye	Muscle	2.036	Trent University	-0.68886	0.17094	-0.289882	0.649191	0.822783	0.688963	0.0562014	---	---	---	---
2014	14AALWA40	Athabasca River (Athabasca Landing)	Walleye	Muscle	2.536	Trent University	-0.790847	-0.311807	-0.346445	0.177404	0.376697	0.28291	0.0508767	---	---	---	---
2014	14AALWA41	Athabasca River (Athabasca Landing)	Walleye	Muscle	4.42	Trent University	-0.704878	-0.0449287	-0.33217	0.456753	0.634383	0.48514	0.021961	---	---	---	---
2014	14AALWA42	Athabasca River (Athabasca Landing)	Walleye	Muscle	2.504	Trent University	-0.771343	-0.417459	-0.387793	0.229261	0.42364	0.162591	-0.000269868	---	---	---	---
2014	14AALWA43	Athabasca River (Athabasca Landing)	Walleye	Muscle	2.796	Trent University	-0.59637	0.106212	-0.23631	0.5731	0.723385	0.554682	0.0633061	---	---	---	---
2014	14AALWA44	Athabasca River (Athabasca Landing)	Walleye	Muscle	0.612	Trent University	-0.84014	-0.0978373	-0.344478	0.398663	0.610379	0.533948	0.0776086	---	---	---	---
2014	14AALWA55	Athabasca River (Athabasca Landing)	Walleye	Muscle	0.996	Trent University	-0.810634	-0.192624	-0.369846	0.623195	0.827475	0.416973	0.0374169	---	---	---	---
2014	14AALWA56	Athabasca River (Athabasca Landing)	Walleye	Muscle	2.544	Trent University	-0.846846	-0.237218	-0.41783	0.290857	0.504262	0.39961	0.00762579	---	---	---	---
2014	14AALWA57	Athabasca River (Athabasca Landing)	Walleye	Muscle	2.14	Trent University	-0.801003	-0.0209372	-0.377205	0.552938	0.754791	0.581417	0.0252193	---	---	---	---
2014	14AELWA31	Athabasca River (Ells)	Walleye	Muscle	2.148	Trent University	-0.741879	-0.206747	-0.388753	0.391887	0.578841	0.351145	-0.0160332	---	---	---	---
2014	14AELWA32	Athabasca River (Ells)	Walleye	Muscle	2.376	Trent University	-0.75506	-0.151929	-0.501267	0.360194	0.550469	0.415876	-0.121924	---	---	---	---
2014	14AELWA33	Athabasca River (Ells)	Walleye	Muscle	1.996	Trent University	-0.93368	-0.459943	-0.490447	0.20762	0.442907	0.242185	-0.0213658	---	---	---	---
2014	14AELWA34	Athabasca River (Ells)	Walleye	Muscle	2.596	Trent University	-0.80345	-0.424183	-0.453817	-0.0669402	0.135529	0.180012	-0.0501633	---	---	---	---
2014	14AELWA35	Athabasca River (Ells)	Walleye	Muscle	1.184	Trent University	-0.839193	-0.314097	-0.284016	0.296807	0.508284	0.316976	0.137595	---	---	---	---
2014	14AELWA37	Athabasca River (Ells)	Walleye	Muscle	1.06	Trent University	-0.95147	-0.420705	-0.429917	0.100114	0.339884	0.2948	0.0481018	---	---	---	---
2014	14AELWA38	Athabasca River (Ells)	Walleye	Muscle	0.716	Trent University	-0.789654	-0.224246	-0.397189	0.343301	0.542294	0.369574	-0.000466641	---	---	---	---
2014	14AELWA58	Athabasca River (Ells)	Walleye	Muscle	2.648	Trent University	-0.661049	0.0575276	-0.286312	0.523178	0.689763	0.554636	0.0457987	---	---	---	---
2014	14AELWA59	Athabasca River (Ells)	Walleye	Muscle	1.716	Trent University	-0.533337	0.149616	-0.284225	0.842111	0.976511	0.550685	-0.0162766	---	---	---	---
2014	14APLWA45	Athabasca River (Poacher's Landing)	Walleye	Muscle	1.7	Trent University	-0.96164	-0.272017	-0.519478	0.54541	0.787743	0.451136	-0.03635	---	---	---	---
2014	14APLWA46	Athabasca River (Poacher's Landing)	Walleye	Muscle	3.404	Trent University	-0.844534	-0.404671	-0.485811	0.0681196	0.280942	0.230419	-0.061517	---	---	---	---
2014	14APLWA47	Athabasca River (Poacher's Landing)	Walleye	Muscle	1.672	Trent University	-0.898883	-0.559644	-0.468938	0.0183639	0.244882	0.116316	-0.017339	---	---	---	---
2014	14APLWA49	Athabasca River (Poacher's Landing)	Walleye	Muscle	0.888	Trent University	-0.861174	-0.140593	-0.462693	0.622765	0.839781	0.50701	-0.0300385	---	---	---	---
2014	14APLWA50	Athabasca River (Poacher's Landing)	Walleye	Muscle	4.596	Trent University	-0.76736	-0.417345	-0.34714	0.026363	0.219738	0.15971	0.0383817	---	---	---	---
2014	14APLWA51	Athabasca River (Poacher's Landing)	Walleye	Muscle	3.188	Trent University	-0.633966	-0.0753905	-0.335424	0.458527	0.618286	0.401352	-0.0169198	---	---	---	---
2014	14APLWA52	Athabasca River (Poacher's Landing)	Walleye	Muscle	2.836	Trent University	-0.775952	-0.297382	-0.301391	0.24347	0.43901	0.286134	0.0884472	---	---	---	---
2014	14APLWA53	Athabasca River (Poacher's Landing)	Walleye	Muscle	1.892	Trent University	-0.951493	-0.532296	-0.442745	0.0456158	0.285392	0.183226	0.035285	---	---	---	---
2014	14APLWA54	Athabasca River (Poacher's Landing)	Walleye	Muscle	2.352	Trent University	-0.635011	0.169024	-0.287048	0.723882	0.883905	0.646553	0.0319815	---	---	---	---
2014	14ASCWA11	Athabasca River (Suncor)	Walleye	Muscle	1.328	Trent University	-0.984288	-0.19151	-0.479363	0.511225	0.759266	0.548674	0.0151435	---	---	---	---
2014	14ASCWA12	Athabasca River (Suncor)	Walleye	Muscle	3.324	Trent University	-0.751094	-0.298175	-0.32309	0.318454	0.507729	0.266647	0.0542597	---	---	---	---
2014	14ASCWA13	Athabasca River (Suncor)	Walleye	Muscle	2.284	Trent University	-0.755769	-0.0338832	-0.438139	0.574302	0.764755	0.534455	-0.0584403	---	---	---	---
2014	14ASCWA14	Athabasca River (Suncor)	Walleye	Muscle	3.148	Trent University	-0.742672	-0.0525437	-0.423636	0.531381	0.718534	0.505945	-0.0505181	---	---	---	---
2014	14ASCWA15	Athabasca River (Suncor)	Walleye	Muscle	3.268	Trent University	-0.755842	-0.0144756	-0.387574	0.469222	0.659694	0.553917	-0.00783881	---	---	---	---
2014	14ASCWA16	Athabasca River (Suncor)	Walleye	Muscle	0.96	Trent University	-0.942999	-0.206368	-0.450958	0.475093	0.712729	0.502768	0.0228052	---	---	---	---
2014	14ASCWA18	Athabasca River (Suncor)	Walleye	Muscle	1.264	Trent University	-0.864111	-0.386905	-0.364087	0.258906	0.476662	0.262907	0.070042	---	---	---	---
2014	14ASCWA19	Athabasca River (Suncor)	Walleye	Muscle	1.324	Trent University	-0.991508	-0.571211	-0.438223	0.00266598	0.252526	0.174403	0.0599109	---	---	---	---
2014	14ASCWA20	Athabasca River (Suncor)	Walleye	Muscle	1.712	Trent University	-0.794591	-0.170958	-0.366616	0.438951	0.639188	0.426574	0.0325864	---	---	---	---
2014	14LAWA01	Lake Athabasca	Walleye	Muscle	0.959505	Trent University	-0.402166	0.751165	-0.149819	1.48109	1.58243	1.05359	0.0522295	---	---	---	---
2014	14LAWA02	Lake Athabasca	Walleye	Muscle	2.52117	Trent University	-0.916458	-0.161516	-0.53244	0.505639	0.736587	0.52766	-0.0720121	---	---	---	---
2014	14LAWA04	Lake Athabasca	Walleye	Muscle	1.19674	Trent University	-0.854022	-0.183881	-0.560832	0.316627	0.53184	0.458344	-0.131771	---	---	---	---
2014	14LAWA05	Lake Athabasca	Walleye	Muscle	1.35114	Trent University	-0.701172	0.0357892	-0.327821	0.570482	0.747177	0.563071	0.0244478	---	---	---	---
2014	14LAWA09	Lake Athabasca	Walleye	Muscle	0.537903	Trent University	-0.184782	2.88286	-0.00195207	4.04313	4.08969	3.02182	0.0908826	---	---	---	---
2014	14LAWA13	Lake Athabasca	Walleye	Muscle	0.57938	Trent University	-0.574177	0.0852776	-0.265139	0.607166	0.751858	0.517058	0.0233269	---	---	---	---
2014	14LAWA16	Lake Athabasca	Walleye	Muscle	4.192	Trent University	-0.45609	0.164076	-0.158907	0.778361	0.893296	0.507056	0.070233	---	---	---	---
2014	14LAWA17	Lake Athabasca	Walleye	Muscle	0.780016	Trent University	-0.814221	-0.252412	-0.377693	0.399535	0.604718	0.359882	0.0313712	---	---	---	---
2014	14LAWA20	Lake Athabasca	Walleye	Muscle	1.18596	Trent University	-0.0428366	1.58269	0.0724166	2.34725	2.35805	1.6149	0.0939377	---	---	---	---
2014	W141530	Lake Athabasca (eastern)	Gull, Herring	Egg	2.43	Trent University	1.08654	4.2498	0.614607	4.82876	4.55495	3.43273	0.0687306	---	---	---	---
2014	W141533	Lake Athabasca (eastern)	Gull, Herring	Egg	1.29	Trent University	1.09852	4.08162	0.644945	4.5655	4.28867	3.25553	0.0930503	---	---	---	---
2014	W141547	Lake Athabasca (eastern)	Gull, Herring	Egg	1.22	Trent University	0.321522	2.75759	0.205446	3.42106	3.34004	2.51581	0.0439131	---	---	---	---
2014	W141550	Lake Athabasca (eastern)	Gull, Herring	Egg	1.09	Trent University	1.42182	4.15596	0.821321	4.30085	3.94255	3.08675	0.106997	---	---	---	---
2014	W141551	Lake Athabasca (eastern)	Gull, Herring	Egg	0.909	Trent University	1.00314	3.52242	0.57466	3.8971	3.64431	2.76806	0.0706843	---	---	---	---
2014	W141552	Lake Athabasca (eastern)	Gull, Herring	Egg	1.01	Trent University	1.26196	4.58821	0.747901	5.03101	4.99229	3.73426	0.113892	---	---	---	---
2014	W141555	Lake Athabasca (eastern)	Gull, Herring	Egg	1.23	Trent University	1.34803	4.25348	0.777371	4.52983	4.19012	3.23976	0.10012	---	---	---	---
2014	W141556	Lake Athabasca (eastern)	Gull, Herring	Egg	1.85	Trent University	0.841748	3.62092	0.496538	4.11074	3.89862	2.98792	0.0736435	---	---	---	---
2014	K14-38490	Lake Athabasca (eastern)	Gull, Herring	Egg	1.1	Trent University	0.808423	3.62897	0.518422	4.10365	3.89993	3.02103	0.112271	---	---	---	---
2014	K14-38492	Lake Athabasca (eastern)	Gull, Herring	Egg	1.45	Trent University	0.83888	3.56269	0.501723	3.9884	3.777	2.93185	0.0802699	---	---	---	---
2017/2018	OSPF-1-A	Athabasca River (Athabasca Landing)	Shiner, Spottail	Whole	0.185231	Trent University	-0.747618	-0.120686	-0.287258	0.456736	0.645135	0.441523	0.0883451	---	---	---	---
2017/2018	OSPF-2-A	Athabasca River (Athabasca Landing)	Shiner, Spottail	Whole	0.182781	Trent University	-0.908675	-0.279059	-0.42036	0.236356	0.465343	0.404265	0.0361583	---	---	---	---
2017/2018	OSPF-3-A	Athabasca River (Athabasca Landing)	Shiner, Spottail	Whole	0.174728	Trent University	-0.75237	-0.116882	-0.321072	0.412588	0.602185	0.4489	0.056919	---	---	---	---
2017/2018	OSPF-4-A	Athabasca River (Athabasca Landing)	Shiner, Emerald	Whole	0.108039	Trent University	-0.776358	-0.157623	-0.471763	0.409044	0.604686	0.426198	-0.0817204	---	---	---	---
2017/2018	OSPF-5-A	Athabasca River (Athabasca Landing)	Shiner, Emerald	Whole	0.0813425	Trent University	-0.59619	0.276388	-0.219382	0.868109	1.01835	0.724723	0.0801445	---	---	---	---
2017/2018	OSPF-6-A	Athabasca River (Athabasca Landing)	Shiner, Emerald	Whole	0.0808953	Trent University	-0.700941	0.0289333	-0.44095	0.643018	0.819655	0.556041	-0.0887974	---	---	---	---
2017/2018	OSPF-7-A	Lake Athabasca (Fort Chipewyan, Wylie's Point)	Shiner, Emerald	Whole	0.274175	Trent University	-0.414291	1.22056	-0.204657	1.73948	1.84388	1.53211	0.00348242	---	---	---	---
2017/2018	OSPF-8-A	Lake Athabasca (Fort Chipewyan, Wylie's Point)	Shiner, Emerald	Whole	0.175713	Trent University	-0.446485	1.18666	-0.182115	1.99918	2.11169	1.52241	0.0421993	---	---	---	---
2017/2018	OSPF-9-A	Lake Athabasca (Fort Chipewyan, Wylie's Point)	Shiner, Emerald	Whole	0.144523	Trent University	-0.345853	0.871855	-0.124879	1.53455	1.62171	1.13194	0.0488774	---	---	---	---
2017/2018	OSPF-10-A	Lake Athabasca (Fort Chipewyan, Wylie's Point)	Shiner, Emerald	Whole	0.110433	Trent University	-0.176381	1.61237	-0.013225	1.9808	2.02525	1.74501	0.0753891	---	---	---	---
2017/2018	OSPF-11-A	Lake Athabasca (Fort Chipewyan, Wylie's Point)	Shiner, Emerald	Whole	0.121275	Trent University	-0.327793	1.10402	-0.153491	1.8238	1.90641	1.35052	0.0111916	---	---	---	---
2017/2018	OSPF-14-A	Lake Athabasca (Sandy Point)	Shiner, Emerald	Whole	0.13096	Trent University	-0.527596	1.03634	-0.200331	1.79406	1.92701	1.43309	0.0647335	---	---	---	---
2017/2018	OSPF-24-A	Athabasca River (Muskeg)	Shiner, Spottail	Whole	0.327497	Trent University	-0.913762	-0.365875	-0.396755	0.377095	0.607363	0.321274	0.0623191	---	---	---	---
2017/2018	OSPF-26-A	Athabasca River (Poacher's Landing)	Shiner, Spottail	Whole	0.172552	Trent University	-0.810688	-0.094798	-0.390673	0.410831	0.615125	0.51484	0.0166166	---	---	---	---
2017/2018	OSPF-28-A	Athabasca River (Water Treatment Plant)	Shiner, Spottail	Whole	0.319262	Trent University	-0.964146	-0.445435	-0.426881	0.322852	0.565817	0.279603	0.0575059	---	---	---	---
2017/2018	OSPF-29-A	Athabasca River (Woodbuffalo Park)	Shiner, Emerald	Whole	0.209658	Trent University	-0.641095	0.0715756	-0.336485	0.726256	0.887812	0.553679	-0.0143992	---	---	---	---
2017/2018	OSPF-30-A	Athabasca River (Woodbuffalo Park)	Shiner, Spottail	Whole	0.260171	Trent University	-0.738879	-0.113072	-0.46591	0.333799	0.519996	0.442565	-0.0946974	---	---	---	---

## Sheet: Abiotic Hg isotopes
Mercury isotopic composition of abiotic samples from the Athabasca Oil Sands Region
Sample Name	Collection Year	Matrix	Analytical Laboratory	THg (ng/g dw)	δ204Hg (‰)	2σ (‰)	δ202Hg (‰)	2σ (‰)	δ201Hg (‰)	2σ (‰)	δ200Hg (‰)	2σ (‰)	δ199Hg (‰)	2σ (‰)	Δ204Hg (‰)	2σ (‰)	Δ201Hg (‰)	2σ (‰)	Δ200Hg (‰)	2σ (‰)	Δ199Hg (‰)	2σ (‰)
Sunwapta River Bed Sediment @ WSC	2021	Athabasca River sediment	University of New Hampshire	10.6187	-1.0623	0.0821545	-0.681524	0.038978	-0.688947	0.0602252	-0.296773	0.0452809	-0.353172	0.0563515	-0.0454706	0.050593	-0.17644	0.0322018	0.0456247	0.0523353	-0.181428	0.0595546
Athabasca River Bed Sediment @ OE	2021	Athabasca River sediment	University of New Hampshire	7.65073	-1.41877	0.0821545	-0.946955	0.038978	-0.844101	0.0602252	-0.436708	0.0452809	-0.379578	0.0563515	-0.00591175	0.050593	-0.131991	0.0322018	0.0390422	0.0523353	-0.140945	0.0595546
A.R. @ BlueBridge_11Oct1989	1989	Athabasca River sediment	University of New Hampshire	46.5381	-1.77516	0.0778236	-1.19814	0.0446046	-0.983259	0.0331844	-0.607967	0.0213149	-0.346159	0.0307939	0.0124644	0.028819	-0.0822581	0.0209869	-0.00602174	0.0154022	-0.0442274	0.0228095
A.R. above Firebag_26Oct1989	1989	Athabasca River sediment	University of New Hampshire	69.7704	-1.94642	0.0778236	-1.30091	0.0446046	-1.04606	0.0331844	-0.653709	0.0213149	-0.360896	0.0307939	-0.00546427	0.028819	-0.0677818	0.0209869	-0.000134019	0.0154022	-0.0330672	0.0228095
A.R. above Newsprint_11Oct1989	1989	Athabasca River sediment	University of New Hampshire	18.5534	-1.90026	0.0778236	-1.26999	0.0446046	-1.05879	0.0331844	-0.640797	0.0213149	-0.389998	0.0307939	-0.0054318	0.028819	-0.103753	0.0209869	-0.00275264	0.0154022	-0.0699596	0.0228095
A.R. @ Smith_11Oct1989	1989	Athabasca River sediment	University of New Hampshire	39.2707	-1.93563	0.0778236	-1.30092	0.0446046	-1.06929	0.0331844	-0.663901	0.0213149	-0.366153	0.0307939	0.00533616	0.028819	-0.090998	0.0209869	-0.0103206	0.0154022	-0.0383221	0.0228095
A.R. Site 1 near Entrance_8April1992	1992	Athabasca River sediment	University of New Hampshire	13.1413	-1.98336	0.0778236	-1.3248	0.0446046	-1.14574	0.0331844	-0.667123	0.0213149	-0.477389	0.0307939	-0.00675556	0.028819	-0.149494	0.0209869	-0.00154246	0.0154022	-0.143539	0.0228095
A.R. Site 3 @ OBED_10April1992	1992	Athabasca River sediment	University of New Hampshire	23.5079	-1.93155	0.0778236	-1.29142	0.0446046	-1.11567	0.0331844	-0.64902	0.0213149	-0.455615	0.0307939	-0.00475561	0.028819	-0.144524	0.0209869	-0.000210738	0.0154022	-0.130177	0.0228095
A.R. Site 4 near Emerson Lakes_11April1992	1992	Athabasca River sediment	University of New Hampshire	16.4149	-1.85193	0.0778236	-1.2345	0.0446046	-1.07054	0.0331844	-0.625058	0.0213149	-0.433688	0.0307939	-0.010064	0.028819	-0.142201	0.0209869	-0.00484631	0.0154022	-0.122595	0.0228095
A.R. Site 5 @ Knight Bridge_12 April 1992	1992	Athabasca River sediment	University of New Hampshire	8.50969	-1.79419	0.0778236	-1.1935	0.0446046	-0.959178	0.0331844	-0.594811	0.0213149	-0.33978	0.0307939	-0.0134843	0.028819	-0.0616654	0.0209869	0.00480353	0.0154022	-0.0390173	0.0228095
A.R. Site 6 @ Windfall Bridge_14April1992	1992	Athabasca River sediment	University of New Hampshire	8.10093	-2.09325	0.0778236	-1.41765	0.0446046	-1.10252	0.0331844	-0.695629	0.0213149	-0.361109	0.0307939	0.0218892	0.028819	-0.036444	0.0209869	0.0166003	0.0154022	-0.00386028	0.0228095
Bitumen#1 - Gateway	2021	natural bituminous soil	University of New Hampshire	15.8083	-3.03328	0.0821545	-2.02357	0.038978	-1.70527	0.0602252	-1.00353	0.0452809	-0.645878	0.0563515	-0.0141099	0.050593	-0.183549	0.0322018	0.0131133	0.0523353	-0.135939	0.0595546
Bitumen#4 - Gateway	2021	natural bituminous soil	University of New Hampshire	11.1046	-3.14387	0.0821545	-2.10517	0.038978	-1.72165	0.0602252	-1.02393	0.0452809	-0.56993	0.0563515	-0.00295691	0.050593	-0.13856	0.0322018	0.033707	0.0523353	-0.0394274	0.0595546
Bitumen#8 - Gateway	2021	natural bituminous soil	University of New Hampshire	9.56569	-3.2089	0.0821545	-2.16802	0.038978	-1.75209	0.0602252	-1.07345	0.0452809	-0.594287	0.0563515	0.0257834	0.050593	-0.121741	0.0322018	0.0157628	0.0523353	-0.0479473	0.0595546
Bitumen#3 - Crane Lake	2021	natural bituminous soil	University of New Hampshire	9.53166	-2.56191	0.0821545	-1.7584	0.038978	-1.42167	0.0602252	-0.91565	0.0452809	-0.517379	0.0563515	0.0616223	0.050593	-0.0993549	0.0322018	-0.0322283	0.0523353	-0.0742613	0.0595546
Bitumen#5 - Crane Lake	2021	natural bituminous soil	University of New Hampshire	9.2038	-2.76511	0.0821545	-1.85663	0.038978	-1.50195	0.0602252	-0.948612	0.0452809	-0.538146	0.0563515	0.00498003	0.050593	-0.105771	0.0322018	-0.0158431	0.0523353	-0.0702761	0.0595546
Bitumen#9 - Crane Lake	2021	natural bituminous soil	University of New Hampshire	8.59161	-2.77898	0.0821545	-1.893	0.038978	-1.52818	0.0602252	-0.951425	0.0452809	-0.529544	0.0563515	0.0453761	0.050593	-0.104642	0.0322018	-0.000380527	0.0523353	-0.0525075	0.0595546
Bitumen#2 - Hangingstone River	2021	natural bituminous soil	University of New Hampshire	2.46064	-2.42054	0.0821545	-1.66199	0.038978	-1.51675	0.0602252	-0.886304	0.0452809	-0.702506	0.0563515	0.05915	0.050593	-0.266934	0.0322018	-0.0513189	0.0523353	-0.283683	0.0595546
Bitumen#6 - Hangingstone River	2021	natural bituminous soil	University of New Hampshire	2.66237	-2.24825	0.0821545	-1.51715	0.038978	-1.37736	0.0602252	-0.779558	0.0452809	-0.644664	0.0563515	0.0153291	0.050593	-0.236466	0.0322018	-0.0173441	0.0523353	-0.262343	0.0595546
Bitumen#7 - Hangingstone River	2021	natural bituminous soil	University of New Hampshire	3.54266	-2.46149	0.0821545	-1.66769	0.038978	-1.48819	0.0602252	-0.839227	0.0452809	-0.618561	0.0563515	0.0266952	0.050593	-0.23409	0.0322018	-0.0013815	0.0523353	-0.198305	0.0595546
Unprocessed Oil Sand - OPP SurgeBin#1	2016	industry sample - processed bitumen	University of New Hampshire	10.0641	-2.79489	0.0821545	-1.90816	0.038978	-1.74792	0.0602252	-0.959747	0.0452809	-0.777639	0.0563515	0.0520884	0.050593	-0.312985	0.0322018	-0.00108643	0.0523353	-0.296782	0.0595546
Unprocessed Oil Sand	2016	industry sample - processed bitumen	University of New Hampshire	4.11288	-2.38199	0.0821545	-1.64357	0.038978	-1.56698	0.0602252	-0.861317	0.0452809	-0.800788	0.0563515	0.0702144	0.050593	-0.331018	0.0322018	-0.0355882	0.0523353	-0.386609	0.0595546
Processed Bitumen - Hydro Transport Feed	2016	industry sample - processed bitumen	University of New Hampshire	7.02681	-1.97338	0.0821545	-1.35819	0.038978	-1.3898	0.0602252	-0.717228	0.0452809	-0.700518	0.0563515	0.0530372	0.050593	-0.368444	0.0322018	-0.0348743	0.0523353	-0.358255	0.0595546
Petcoke	2016	industry sample - processed bitumen	University of New Hampshire	5.72579	-3.63505	0.0821545	-2.42399	0.038978	-1.96764	0.0602252	-1.25233	0.0452809	-0.75352	0.0563515	-0.0184557	0.050593	-0.144801	0.0322018	-0.0345149	0.0523353	-0.142674	0.0595546
Ft Mckay 1 (June 29 2022 to Sept 26, 2022)	2022	air (GEM, passive sampler)	University of Toronto	0.80 ng/m3	-0.511508	0.0517913	0.765185	0.105711	-0.534332	0.0246227	-0.282003	0.0189458	-0.370707	0.0172951	0.107808	0.0220543	-0.222469	0.00916917	-0.0735957	0.00551758	-0.266221	0.0106074
Ft Mckay 2 (26 Sept 2022 to Jan 11, 2023)	2022	air (GEM, passive sampler)	University of Toronto	0.78 ng/m3	-1.32978	0.177239	0.225192	0.147531	-0.877712	0.10106	-0.544215	0.0734064	-0.46487	0.0280067	0.0955394	0.015376	-0.159739	0.0195026	-0.0644381	0.0188996	-0.224251	0.000659492
Stoney-Mtn 1 (June 29 2022 to Sept 26, 2022)	2022-23	air (GEM, passive sampler)	University of Toronto	1.20 ng/m3	-1.08999	0.137271	0.370462	0.133064	-0.809206	0.0592556	-0.480929	0.0435641	-0.431094	0.0219891	0.118535	0.0148802	-0.200511	0.0163092	-0.0741647	0.00707899	-0.227098	0.00229309
Stoney-Mtn 2 (26 Sept 2022 to Jan 11, 2023)	2022-23	air (GEM, passive sampler)	University of Toronto	1.02 ng/m3	-1.00056	0.115122	0.445853	0.125656	-0.783431	0.0507355	-0.444729	0.0392761	-0.432588	0.0222954	0.0954187	0.0163172	-0.231454	0.00915093	-0.075855	0.00796885	-0.247607	0.0130345
P3A - SED	2023	Lake Athabasca sediment	Trent University	45.3576			-1.30776	0.12	-0.886478	0.08	-0.61966	0.06	-0.191947	0.08			0.0969573	0.04	0.0373581		0.137608	0.06
P3B-SED	2023	Lake Athabasca sediment	Trent University	46.9645			-1.10498	0.12	-0.767314	0.08	-0.528624	0.06	-0.0779079	0.08			0.0636326	0.04	0.0265194		0.200548	0.06
P4A-SED	2023	Lake Athabasca sediment	Trent University	60.548			-1.36975	0.12	-1.12184	0.08	-0.669127	0.06	-0.22927	0.08			-0.0917937	0.04	0.0190333		0.115905	0.06
P5A-SED	2023	Lake Athabasca sediment	Trent University	63.0446			-1.36374	0.12	-0.929909	0.08	-0.605191	0.06	-0.35871	0.08			0.0956241	0.04	0.0799533		-0.0150468	0.06
P6A-SED	2023	Lake Athabasca sediment	Trent University	66.8451			-1.18644	0.12	-0.851479	0.08	-0.583059	0.06	-0.142484	0.08			0.0407272	0.04	0.0130111		0.156501	0.06
P7B-SED	2023	Lake Athabasca sediment	Trent University	59.0593			-1.90022	0.12	-1.5969	0.08	-1.00453	0.06	-0.550287	0.08			-0.167938	0.04	-0.0498608		-0.0714313	0.06
P8B-sed	2023	Lake Athabasca sediment	Trent University	69.945			-1.91652	0.12	-1.48772	0.08	-0.95558	0.06	-0.460842	0.08			-0.0464999	0.04	0.00728061		0.0221222	0.06
P9A-SED	2023	Lake Athabasca sediment	Trent University	67.5129			-1.32491	0.12	-1.08984	0.08	-0.639191	0.06	-0.344494	0.08			-0.0935076	0.04	0.0264429		-0.0106176	0.06
P9B-sed	2023	Lake Athabasca sediment	Trent University	68.0249			-1.49881	0.12	-1.18403	0.08	-0.742752	0.06	-0.303008	0.08			-0.0569288	0.04	0.0102505		0.0746916	0.06
P10A-SED	2023	Lake Athabasca sediment	Trent University	58.4304			-1.57321	0.12	-1.26866	0.08	-0.672135	0.06	-0.260969	0.08			-0.0856112	0.04	0.118244		0.135479	0.06
P10B-sed	2023	Lake Athabasca sediment	Trent University	137.348			-1.61649	0.12	-1.25556	0.08	-0.775895	0.06	-0.32937	0.08			-0.039956	0.04	0.0362304		0.0779857	0.06
P11A-SED	2023	Lake Athabasca sediment	Trent University	69.4222			-1.13299	0.12	-0.862116	0.08	-0.541632	0.06	-0.192257	0.08			-0.010109	0.04	0.0275816		0.0932559	0.06
P11B-sed	2023	Lake Athabasca sediment	Trent University	65.8249			-1.26239	0.12	-1.04728	0.08	-0.554757	0.06	-0.252646	0.08			-0.0979658	0.04	0.079467		0.0654761	0.06

## Sheet: Hg Iso QAQC
Mercury isotope measurements of standards during abiotic and biotic sample analysis
Standard	Year	Laboratory	N	d204	+/-	d202	+/-	d201	+/-	d200	+/-	d199	+/-	D199	+/-	D201	+/-	D204	+/-	D200	+/-	Uncertainty measurment	Notes
NIST SRM 8610, UM-Almaden		National Institute of Standards and Technology (NIST)		-0.82	0.07	-0.56	0.03	-0.46	0.02	-0.27	0.01	-0.17	0.01	-0.03	0.02	-0.04	0.01	--	--	0	0.01	95% confidence interval	Certified values, see National Institute of Standards and Technology report, 8610 UM-Almaden, 2017
NIST SRM 8610, UM-Almaden	2019	Trent University	28	--	--	-0.525418	0.13	-0.422078	0.1	-0.246779	0.09	-0.156945	0.06	-0.02454	0.0387639	-0.0269634	0.0451405	--	--	--	--	standard deviation
NIST SRM 8610, UM-Almaden	2020	Trent University	14	--	--	-0.507987	0.0633389	-0.436195	0.0785751	-0.236309	0.0447858	-0.134538	0.0501087	-0.00677035	0.0417622	-0.0569695	0.0433812	--	--	--	--	standard deviation
NIST SRM 8610, UM-Almaden	2022	Trent University	24	--	--	-0.51	0.05	-0.43	0.05	-0.25	0.05	-0.16	0.06	-0.03	0.05	-0.04	0.05	--	--	--	--	standard deviation
NIST SRM 8610, UM-Almaden	2023	Trent University	30	--	--	-0.52	0.06	-0.43	0.07	-0.27	0.06	-0.17	0.07	-0.04	0.06	-0.05	0.05	--	--	--	--	standard deviation
NIST SRM 8610, UM-Almaden	2024	Trent University	30	--	--	-0.51	0.07	-0.42	0.06	-0.25	0.05	-0.16	0.04	--	--	-0.03	0.03	--	--	--	--	standard deviation
NIST SRM 8610, UM-Almaden	2024	Trent University	13	--	--	-0.5	0.07	-0.45	0.1	-0.25	0.06	-0.16	0.06	-0.04	0.05	-0.07	0.05	--	--	--	--	standard deviation
NIST SRM 8610, UM-Almaden	2024	Trent University	10	--	--	-0.53	0.05	-0.45	0.04	-0.26	0.06	-0.16	0.03	-0.03	0.03	-0.06	0.02	--	--	--	--	standard deviation
NIST SRM 8610, UM-Almaden	2023	University of New Hampshire	5	-0.810711	0.0821545	-0.544175	0.038978	-0.443667	0.0602252	-0.264767	0.0452809	-0.159069	0.0563515	-0.0219372	0.0595546	-0.0344469	0.0322018	0.00119804	0.050593	0.00862631	0.0523353	standard deviation (2x)
NIST SRM 8610, UM-Almaden	2024	University of New Hampshire	1	-0.827355	--	-0.550334	--	-0.449848	--	-0.26984	--	-0.164497	--	-0.0258125	--	-0.0359966	--	-0.00625649	--	0.00664789	--
NIST SRM 1944, NY/NJ Estuarine Sediments	2024	University of New Hampshire	1	-0.669838	--	-0.464145	--	-0.357484	--	-0.216375	--	-0.112718	--	0.0042464	--	-0.00844676	--	0.022666	--	0.0168114	--
NIST SRM 1944, NY/NJ Estuarine Sediments	2024	Trent University	4	--	--	-0.41	0.06	-0.32	0.04	-0.16	0.03	-0.12	0.04	--	0.03	-0.01	0.02	--	--	--	--	standard deviation
NIST SRM 1944, NY/NJ Estuarine Sediments	2024	Trent University	2	--	--	-0.46	0.02	-0.34	0.06	-0.25	0.02	-0.15	0.01	-0.03	0.01	0.01	0.07	--	--	--	--	standard deviation
NIST SRM 1632c, Bituminous Coal	2023	University of New Hampshire	2	-2.81483	0.0507891	-1.88694	0.0078379	-1.45195	0.0426549	-0.945942	0.00349697	-0.507766	0.0189603	-0.0322577	0.0169852	-0.0329684	0.0367608	0.000480841	0.0624832	0.00205577	0.000440787	standard deviation (2x)
JT Baker	2023	University of Toronto	16	-0.941983	0.0901396	-0.622302	0.0484834	-0.480921	0.0452054	-0.313598	0.0332339	-0.145524	0.0305076	0.0113337	0.0253819	-0.0129205	0.0229495	-0.0130434	0.0417023	-0.000905317	0.0231132	standard deviation (2x)
NRC DORM-4	2024	Trent University	1	--	--	0.43	--	--	--	--	--	--	--	1.64697	--	1.3206	--	--	--	--	--

## Sheet: Published abiotic Hg isotopes
Mercury isotopic composition of soils, leaf litter and rain from published studies in North America
Data were downloaded from the Global Observation System for Mercury Isotopes (iGOS4M) at https://sites.google.com/view/igos4m/database in November 2024
Full references for published sources are provided at the bottom of this table
ID - iGOS4M	Authors (short)	General Sample Type	Sample sub-type 1	Sample sub-type 2	Species/ Type	LAT (°N, dec)	LON (°E, dec)	Country	Region	Location	Waterbody	Sample ID	Hg (ug/g)	Hg (ng/L)	Hg (ng/m3)	MeHg (ug/g)	MeHg (ng/L)	% MeHg	n	δ204Hg (‰)	2σ (‰)	δ202Hg (‰)	2σ (‰)	δ201Hg (‰)	2σ (‰)	δ200Hg (‰)	2σ (‰)	δ199Hg (‰)	2σ (‰)	Δ201Hg (‰)	2σ (‰)	Δ200Hg (‰)	2σ (‰)	Δ199Hg (‰)	2σ (‰)	Δ204Hg (‰)	2σ (‰)	DOI	Date	Updated Date
6932	Demers et al (2013)	Plant	Leaf litter					USA				1-1-Asp			37.1				2	-2.29	0.08	-1.5	0.06	-1.28	0.08	-0.76	0.07	-0.53	0.06	-0.15	0.06	-0.01	0.06	-0.15	0.06	-0.05	0.09		2022-07-05T19:01:32.000000Z	2022-07-05T19:01:32.000000Z
6933	Demers et al (2013)	Plant	Leaf litter					USA				1-1-Asp			37.2				2	-2.25	0.08	-1.51	0.06	-1.33	0.08	-0.71	0.07	-0.58	0.06	-0.2	0.06	0.04	0.06	-0.2	0.06	0	0.09		2022-07-05T19:01:32.000000Z	2022-07-05T19:01:32.000000Z
6934	Demers et al (2013)	Plant	Leaf litter					USA				1-1-Asp			34				2	-2.04	0.08	-1.34	0.06	-1.21	0.08	-0.64	0.07	-0.5	0.06	-0.2	0.06	0.03	0.06	-0.16	0.06	-0.04	0.09		2022-07-05T19:01:32.000000Z	2022-07-05T19:01:32.000000Z
6935	Demers et al (2013)	Plant	Leaf litter					USA				1-1-Asp			36.2				2	-2.01	0.08	-1.36	0.06	-1.25	0.08	-0.72	0.07	-0.56	0.06	-0.23	0.06	-0.03	0.06	-0.22	0.06	0.03	0.09		2022-07-05T19:01:32.000000Z	2022-07-05T19:01:32.000000Z
6936	Demers et al (2013)	Plant	Leaf litter					USA				2-1-Asp			32.1				2	-1.82	0.08	-1.19	0.06	-1.07	0.08	-0.58	0.07	-0.46	0.06	-0.17	0.06	0.02	0.06	-0.16	0.06	-0.05	0.09		2022-07-05T19:01:32.000000Z	2022-07-05T19:01:32.000000Z
6937	Demers et al (2013)	Plant	Leaf litter					USA				2-1-Asp			33.9				2	-2.04	0.08	-1.33	0.06	-1.26	0.08	-0.65	0.07	-0.53	0.06	-0.27	0.06	0.01	0.06	-0.18	0.06	-0.06	0.09		2022-07-05T19:01:32.000000Z	2022-07-05T19:01:32.000000Z
6938	Demers et al (2013)	Plant	Leaf litter					USA				2-1-Asp			34				4	-1.92	0.08	-1.28	0.06	-1.19	0.08	-0.63	0.07	-0.57	0.06	-0.22	0.06	0.01	0.06	-0.25	0.06	-0.01	0.09		2022-07-05T19:01:32.000000Z	2022-07-05T19:01:32.000000Z
6939	Demers et al (2013)	Plant	Leaf litter					USA				2-1-Asp			31.7				2	-1.82	0.08	-1.22	0.06	-1.1	0.08	-0.58	0.07	-0.46	0.06	-0.18	0.06	0.03	0.06	-0.15	0.06	0.01	0.09		2022-07-05T19:01:32.000000Z	2022-07-05T19:01:32.000000Z
6940	Demers et al (2013)	Plant	Leaf litter					USA				3-1-Asp			56.8				2	-2.15	0.08	-1.48	0.06	-1.37	0.08	-0.74	0.07	-0.59	0.06	-0.26	0.06	0	0.06	-0.22	0.06	0.06	0.09		2022-07-05T19:01:32.000000Z	2022-07-05T19:01:32.000000Z
6941	Demers et al (2013)	Plant	Leaf litter					USA				3-1-Asp			54.2				4	-2.06	0.08	-1.39	0.06	-1.28	0.08	-0.68	0.07	-0.54	0.06	-0.24	0.06	0.02	0.06	-0.19	0.06	0.02	0.09		2022-07-05T19:01:32.000000Z	2022-07-05T19:01:32.000000Z
6942	Demers et al (2013)	Plant	Leaf litter					USA				3-1-Asp			38.2				2	-1.84	0.08	-1.22	0.06	-1.12	0.08	-0.58	0.07	-0.46	0.06	-0.21	0.06	0.03	0.06	-0.15	0.06	-0.02	0.09		2022-07-05T19:01:32.000000Z	2022-07-05T19:01:32.000000Z
6943	Demers et al (2013)	Plant	Leaf litter					USA				3-1-Asp			40.3				2	-1.64	0.08	-1.05	0.06	-1.02	0.08	-0.49	0.07	-0.45	0.06	-0.23	0.06	0.03	0.06	-0.18	0.06	-0.07	0.09		2022-07-05T19:01:32.000000Z	2022-07-05T19:01:32.000000Z
6944	Demers et al (2013)	Plant	Leaf litter					USA				2-2-Asp			36.5				2	-2.38	0.08	-1.56	0.06	-1.38	0.08	-0.71	0.07	-0.56	0.06	-0.21	0.06	0.07	0.06	-0.17	0.06	-0.06	0.09		2022-07-05T19:01:32.000000Z	2022-07-05T19:01:32.000000Z
6945	Demers et al (2013)	Plant	Leaf litter					USA				2-2-Asp			41.7				2	-2.22	0.08	-1.47	0.06	-1.28	0.08	-0.69	0.07	-0.52	0.06	-0.18	0.06	0.04	0.06	-0.16	0.06	-0.03	0.09		2022-07-05T19:01:32.000000Z	2022-07-05T19:01:32.000000Z
6946	Demers et al (2013)	Plant	Leaf litter					USA				2-2-Asp			40.8				2	-2.08	0.08	-1.39	0.06	-1.25	0.08	-0.75	0.07	-0.55	0.06	-0.2	0.06	-0.05	0.06	-0.2	0.06	-0.01	0.09		2022-07-05T19:01:32.000000Z	2022-07-05T19:01:32.000000Z
6947	Demers et al (2013)	Plant	Leaf litter					USA				2-2-Asp			36.1				2	-2.78	0.08	-1.88	0.06	-1.6	0.08	-0.85	0.07	-0.62	0.06	-0.19	0.06	0.1	0.06	-0.15	0.06	0.03	0.09		2022-07-05T19:01:32.000000Z	2022-07-05T19:01:32.000000Z
6948	Demers et al (2013)	Plant	Leaf litter					USA				2-3-Asp			37.9				2	-2.38	0.08	-1.6	0.06	-1.44	0.08	-0.82	0.07	-0.61	0.06	-0.24	0.06	-0.02	0.06	-0.21	0.06	0.01	0.09		2022-07-05T19:01:32.000000Z	2022-07-05T19:01:32.000000Z
6949	Demers et al (2013)	Plant	Leaf litter					USA				2-3-Asp			42				2	-1.95	0.08	-1.25	0.06	-1.16	0.08	-0.68	0.07	-0.49	0.06	-0.22	0.06	-0.05	0.06	-0.17	0.06	-0.08	0.09		2022-07-05T19:01:32.000000Z	2022-07-05T19:01:32.000000Z
6950	Demers et al (2013)	Plant	Leaf litter					USA				2-3-Asp			45.2				2	-2.28	0.08	-1.54	0.06	-1.35	0.08	-0.75	0.07	-0.56	0.06	-0.19	0.06	0.03	0.06	-0.17	0.06	0.03	0.09		2022-07-05T19:01:32.000000Z	2022-07-05T19:01:32.000000Z
6951	Tsui et al (2012)	Plant	Leaf litter		upland forest, N CA			USA				senesced foliage			25.6				1	-3.68136		-2.52861		-2.25097		-1.31189		-1.00483		-0.349461		-0.0425323		-0.367623		0.0913264			2022-07-05T19:01:32.000000Z	2022-07-05T19:01:32.000000Z
6952	Tsui et al (2012)	Plant	Leaf litter		upland forest, N CA			USA				deconposed bark			55.7				1	-3.19561		-2.12422		-1.92698		-1.0411		-0.899934		-0.329561		0.0252561		-0.36463		-0.0262734			2022-07-05T19:01:32.000000Z	2022-07-05T19:01:32.000000Z
7052	Zheng et al (2016)	Plant	Leaf litter		partially decomposed litter			USA		Site 3. Ashland, MO		Oe			59.14					-3.58	0.11	-2.4	0.08	-1.97	0.09	-1.2	0.06	-0.76	0.05	-0.16	0.05	0	0.03	-0.15	0.04	0.01	0.06		2022-07-05T19:01:35.000000Z	2022-07-05T19:01:35.000000Z
7053	Zheng et al (2016)	Plant	Leaf litter		fresh undecomosed surface litter			USA		Site 4. Little Valley, NV		Oi			47.60					-2.6	0.22	-1.64	0.2	-1	0.15	-0.75	0.11	-0.11	0.05	0.24	0.05	0.08	0.03	0.3	0.04	-0.16	0.07		2022-07-05T19:01:35.000000Z	2022-07-05T19:01:35.000000Z
7054	Zheng et al (2016)	Plant	Leaf litter		partially decomposed litter			USA		Site 4. Little Valley, NV		Oe			106.94					-2.41	0.11	-1.51	0.08	-1.14	0.1	-0.66	0.06	-0.31	0.05	-0.01	0.05	0.09	0.03	0.07	0.04	-0.16	0.06		2022-07-05T19:01:35.000000Z	2022-07-05T19:01:35.000000Z
7055	Zheng et al (2016)	Plant	Leaf litter		partially decomposed litter			USA		Site 6. Marysville, CA		Oe			64.32					-2.34	0.11	-1.54	0.08	-1.34	0.09	-0.74	0.06	-0.51	0.05	-0.18	0.05	0.03	0.03	-0.12	0.04	-0.04	0.06		2022-07-05T19:01:35.000000Z	2022-07-05T19:01:35.000000Z
7056	Zheng et al (2016)	Plant	Leaf litter		fresh undecomosed surface litter			USA		Site 7. Truckee, CA, plot 1		Oi			23.88					-2.68	0.24	-1.75	0.08	-1.28	0.09	-0.82	0.06	-0.41	0.05	0.04	0.05	0.06	0.03	0.04	0.04	-0.06	0.13		2022-07-05T19:01:35.000000Z	2022-07-05T19:01:35.000000Z
7057	Zheng et al (2016)	Plant	Leaf litter		partially decomposed litter			USA		Site 7. Truckee, CA, plot 1		Oe			45.76					-2.23	0.11	-1.43	0.08	-1.21	0.09	-0.67	0.06	-0.47	0.05	-0.13	0.05	0.05	0.04	-0.11	0.04	-0.09	0.06		2022-07-05T19:01:35.000000Z	2022-07-05T19:01:35.000000Z
7058	Zheng et al (2016)	Plant	Leaf litter		strongly decomposed and humic substance			USA		Site 7. Truckee, CA, plot 1		Oa			135.77					-1.57	0.12	-0.98	0.1	-1.04	0.09	-0.44	0.07	-0.5	0.07	-0.3	0.05	0.06	0.03	-0.25	0.05	-0.1	0.06		2022-07-05T19:01:35.000000Z	2022-07-05T19:01:35.000000Z
7059	Zheng et al (2016)	Plant	Leaf litter		fresh undecomosed surface litter			USA		Site 7. Truckee, CA, plot 2		Oi			22.53					-2.75	0.11	-1.76	0.08	-1.26	0.09	-0.82	0.06	-0.34	0.05	0.06	0.05	0.06	0.03	0.1	0.04	-0.12	0.06		2022-07-05T19:01:35.000000Z	2022-07-05T19:01:35.000000Z
7060	Zheng et al (2016)	Plant	Leaf litter		partially decomposed litter			USA		Site 7. Truckee, CA, plot 2		Oe			59.02					-2.45	0.11	-1.58	0.08	-1.28	0.09	-0.75	0.06	-0.46	0.05	-0.09	0.05	0.05	0.03	-0.06	0.04	-0.1	0.06		2022-07-05T19:01:35.000000Z	2022-07-05T19:01:35.000000Z
7061	Zheng et al (2016)	Plant	Leaf litter		strongly decomposed and humic substance			USA		Site 7. Truckee, CA, plot 2		Oa			128.47					-1.97	0.11	-1.26	0.08	-1.22	0.09	-0.56	0.07	-0.56	0.09	-0.27	0.05	0.07	0.03	-0.24	0.07	-0.09	0.06		2022-07-05T19:01:35.000000Z	2022-07-05T19:01:35.000000Z
7062	Zheng et al (2016)	Plant	Leaf litter		fresh undecomosed surface litter			USA		Site 9. Niwot Ridge, CO, plot 1		Oi			28.03					-3.11	0.22	-2	0.09	-1.71	0.09	-0.95	0.08	-0.71	0.05	-0.21	0.05	0.06	0.04	-0.2	0.04	-0.12	0.09		2022-07-05T19:01:35.000000Z	2022-07-05T19:01:35.000000Z
7063	Zheng et al (2016)	Plant	Leaf litter		partially decomposed litter			USA		Site 9. Niwot Ridge, CO, plot 1		Oe			110.71					-2.67	0.11	-1.73	0.08	-1.64	0.09	-0.81	0.06	-0.69	0.05	-0.33	0.05	0.06	0.03	-0.25	0.04	-0.08	0.06		2022-07-05T19:01:35.000000Z	2022-07-05T19:01:35.000000Z
7064	Zheng et al (2016)	Plant	Leaf litter		strongly decomposed and humic substance			USA		Site 9. Niwot Ridge, CO, plot 1		Oa			207.54					-2.18	0.11	-1.35	0.08	-1.28	0.09	-0.6	0.06	-0.57	0.05	-0.26	0.05	0.08	0.03	-0.23	0.04	-0.16	0.06		2022-07-05T19:01:35.000000Z	2022-07-05T19:01:35.000000Z
7065	Zheng et al (2016)	Plant	Leaf litter		fresh undecomosed surface litter			USA		Site 9. Niwot Ridge, CO, plot 2		Oi			28.15					-2.78	0.11	-1.75	0.08	-1.62	0.09	-0.81	0.06	-0.69	0.05	-0.3	0.05	0.07	0.03	-0.25	0.04	-0.17	0.06		2022-07-05T19:01:35.000000Z	2022-07-05T19:01:35.000000Z
7066	Zheng et al (2016)	Plant	Leaf litter		partially decomposed litter			USA		Site 9. Niwot Ridge, CO, plot 2		Oe			82.05					-2.4	0.11	-1.5	0.08	-1.44	0.09	-0.65	0.06	-0.58	0.05	-0.31	0.05	0.1	0.03	-0.2	0.04	-0.17	0.06		2022-07-05T19:01:35.000000Z	2022-07-05T19:01:35.000000Z
7067	Zheng et al (2016)	Plant	Leaf litter		strongly decomposed and humic substance			USA		Site 9. Niwot Ridge, CO, plot 2		Oa			200.00					-1.8	0.11	-1.07	0.08	-1.1	0.09	-0.44	0.06	-0.52	0.05	-0.29	0.05	0.1	0.03	-0.25	0.04	-0.21	0.06		2022-07-05T19:01:35.000000Z	2022-07-05T19:01:35.000000Z
7068	Zheng et al (2016)	Plant	Leaf litter		strongly decomposed and humic substance			USA		Site 10. Hart, MI		Oa			75.00					-2.05	0.11	-1.34	0.08	-1.33	0.09	-0.63	0.06	-0.61	0.05	-0.32	0.05	0.05	0.03	-0.27	0.04	-0.05	0.06		2022-07-05T19:01:35.000000Z	2022-07-05T19:01:35.000000Z
7069	Zheng et al (2016)	Plant	Leaf litter		strongly decomposed and humic substance			USA		Site 11. Bartlett, NH		Oa			155.19					-2.81	0.11	-1.84	0.08	-1.69	0.09	-0.89	0.06	-0.74	0.05	-0.31	0.05	0.03	0.03	-0.28	0.04	-0.06	0.06		2022-07-05T19:01:35.000000Z	2022-07-05T19:01:35.000000Z
7070	Zheng et al (2016)	Plant	Leaf litter		partially decomposed litter			USA		Site 12. Howland, ME, plot 1		Oe			58.83					-3.58	0.11	-2.41	0.08	-2.27	0.09	-1.23	0.06	-1.06	0.05	-0.46	0.05	-0.01	0.03	-0.46	0.04	0.01	0.06		2022-07-05T19:01:35.000000Z	2022-07-05T19:01:35.000000Z
7071	Zheng et al (2016)	Plant	Leaf litter		strongly decomposed and humic substance			USA		Site 12. Howland, ME, plot 1		Oa			302.05					-3.56	0.11	-2.37	0.08	-2.27	0.09	-1.19	0.06	-1.07	0.05	-0.49	0.05	0	0.04	-0.47	0.04	-0.02	0.06		2022-07-05T19:01:35.000000Z	2022-07-05T19:01:35.000000Z
7072	Zheng et al (2016)	Plant	Leaf litter		partially decomposed litter			USA		Site 12. Howland, ME, plot 2		Oe			87.37					-3.58	0.11	-2.41	0.08	-2.27	0.09	-1.23	0.06	-1.06	0.05	-0.46	0.05	-0.01	0.03	-0.46	0.04	0.01	0.06		2022-07-05T19:01:35.000000Z	2022-07-05T19:01:35.000000Z
7073	Zheng et al (2016)	Plant	Leaf litter		strongly decomposed and humic substance			USA		Site 12. Howland, ME, plot 2		Oa			199.05					-3.54	0.18	-2.36	0.16	-2.29	0.12	-1.18	0.06	-1.08	0.05	-0.52	0.05	0.01	0.03	-0.48	0.04	-0.02	0.06		2022-07-05T19:01:35.000000Z	2022-07-05T19:01:35.000000Z
7074	Zheng et al (2016)	Plant	Leaf litter		fresh undecomosed surface litter			USA		Site 13. Thompson Forest, WA, plot 1		Oi			62.77					-3	0.11	-2.06	0.08	-1.81	0.09	-1.05	0.06	-0.81	0.05	-0.26	0.05	-0.02	0.03	-0.29	0.04	0.07	0.06		2022-07-05T19:01:35.000000Z	2022-07-05T19:01:35.000000Z
7075	Zheng et al (2016)	Plant	Leaf litter		partially decomposed litter			USA		Site 13. Thompson Forest, WA, plot 1		Oe			211.47					-3.19	0.11	-2.18	0.08	-2.07	0.09	-1.1	0.06	-1.02	0.05	-0.44	0.05	-0.01	0.03	-0.47	0.04	0.06	0.06		2022-07-05T19:01:35.000000Z	2022-07-05T19:01:35.000000Z
7076	Zheng et al (2016)	Plant	Leaf litter		strongly decomposed and humic substance			USA		Site 13. Thompson Forest, WA, plot 1		Oa			323.95					-2.76	0.11	-1.84	0.08	-1.72	0.09	-0.91	0.06	-0.79	0.05	-0.34	0.05	0.01	0.03	-0.33	0.04	-0.02	0.06		2022-07-05T19:01:35.000000Z	2022-07-05T19:01:35.000000Z
7077	Zheng et al (2016)	Plant	Leaf litter		fresh undecomosed surface litter			USA		Site 13. Thompson Forest, WA, plot 2		Oi			35.11					-3.24	0.11	-2.22	0.08	-2.04	0.09	-1.16	0.06	-0.94	0.05	-0.37	0.08	-0.05	0.03	-0.38	0.04	0.08	0.06		2022-07-05T19:01:35.000000Z	2022-07-05T19:01:35.000000Z
7078	Zheng et al (2016)	Plant	Leaf litter		partially decomposed litter			USA		Site 13. Thompson Forest, WA, plot 2		Oe			194.12					-3.06	0.11	-2.09	0.08	-2	0.09	-1.05	0.06	-0.96	0.05	-0.43	0.05	0	0.03	-0.43	0.04	0.06	0.06		2022-07-05T19:01:35.000000Z	2022-07-05T19:01:35.000000Z
7079	Zheng et al (2016)	Plant	Leaf litter		strongly decomposed and humic substance			USA		Site 13. Thompson Forest, WA, plot 2		Oa			309.69					-2.64	0.11	-1.79	0.08	-1.73	0.09	-0.91	0.06	-0.85	0.06	-0.38	0.05	-0.01	0.03	-0.4	0.05	0.04	0.06		2022-07-05T19:01:35.000000Z	2022-07-05T19:01:35.000000Z
7080	Zheng et al (2016)	Plant	Leaf litter		strongly decomposed and humic substance			USA		Site 14. Thompson Forest, WA		Oa			152.33					-2.92	0.11	-1.95	0.08	-1.73	0.09	-0.97	0.06	-0.72	0.05	-0.27	0.05	0	0.03	-0.23	0.04	-0.01	0.08		2022-07-05T19:01:35.000000Z	2022-07-05T19:01:35.000000Z
7081	Woerndle et al. (2018)	Plant	Leaf litter		Eriophorum spp.			USA	Northern Minnesota	USDA Forest Service’s Marcell Experimental Forest			0.0187									-2.3								-0.28		0.63		-0.3		0.41		doi: 10.1021/acs.est.7b04449	2022-07-05T19:01:35.000000Z	2022-07-05T19:01:35.000000Z
7082	Woerndle et al. (2018)	Plant	Leaf litter		White birch			USA	Northern Minnesota	USDA Forest Service’s Marcell Experimental Forest			0.0321									-2.37								-0.27		0.01		-0.24		0.19		doi: 10.1021/acs.est.7b04449	2022-07-05T19:01:35.000000Z	2022-07-05T19:01:35.000000Z
5429	Biswas et al (2008)	Soil	Forest	Mixed source	Organic			USA		Appalachian (NH)		NH-1							3			-1.83	0.05	-1.77671	0.053445	-0.870631	0.0625914	-0.83723	0.0331393	-0.4	0.07	0.0452318	0.0434645	-0.38	0.04				2022-07-05T19:00:43.000000Z	2022-07-05T19:00:43.000000Z
5430	Biswas et al (2008)	Soil	Forest	Mixed source	Organic			USA		Appalachian (NH)		NH-1							4			-1.87	0.12	-1.73049	0.114688	-0.897051	0.0600184	-0.790568	0.0313709	-0.32	0.04	0.0418596	0.0083418	-0.32	0.02				2022-07-05T19:00:43.000000Z	2022-07-05T19:00:43.000000Z
5431	Biswas et al (2008)	Soil	Forest	Mixed source	Organic			USA		Alaskan (Belize)		BE-1							4			-1.42	0.14	-1.27311	0.126598	-0.701767	0.0834351	-0.565917	0.0233772	-0.2	0.04	0.012661	0.0155847	-0.21	0.01				2022-07-05T19:00:43.000000Z	2022-07-05T19:00:43.000000Z
5432	Biswas et al (2008)	Soil	Forest	Mixed source	Organic			USA		Pacific (WA)		WA-2							4			-1.48	0.16	-1.30755	0.0967747	-0.697758	0.0714977	-0.51919	0.048515	-0.19	0.08	0.0466875	0.0284223	-0.15	0.03				2022-07-05T19:00:43.000000Z	2022-07-05T19:00:43.000000Z
5433	Biswas et al (2008)	Soil	Forest	Mixed source	Organic			USA		Rocky Mntn (WY)		WY-1							4			-0.96	0.04	-0.69376	0.056045	-0.461235	0.0452007	-0.152998	0.054478	0.03	0.04	0.021356	0.0248765	0.09	0.05				2022-07-05T19:00:43.000000Z	2022-07-05T19:00:43.000000Z
5434	Demers et al (2013)	Soil	Forest	Mixed source	Mineral			USA		N. Wisconsin		1-1-Asp			23.8				2	-1.66	0.08	-1.09	0.06	-1.03	0.08	-0.52	0.07	-0.45	0.06	-0.21	0.06	0.02	0.06	-0.18	0.06	-0.03	0.09		2022-07-05T19:00:43.000000Z	2022-07-05T19:00:43.000000Z
5435	Demers et al (2013)	Soil	Forest	Mixed source	Mineral			USA		N. Wisconsin		1-1-Asp			26.1				2	-1.51	0.08	-0.99	0.06	-0.97	0.08	-0.49	0.07	-0.47	0.06	-0.23	0.06	0.01	0.06	-0.22	0.06	-0.04	0.09		2022-07-05T19:00:43.000000Z	2022-07-05T19:00:43.000000Z
5436	Demers et al (2013)	Soil	Forest	Mixed source	Mineral			USA		N. Wisconsin		1-1-Asp			29.7				2	-1.5	0.08	-0.96	0.06	-0.97	0.08	-0.46	0.07	-0.42	0.06	-0.25	0.06	0.02	0.06	-0.18	0.06	-0.07	0.09		2022-07-05T19:00:43.000000Z	2022-07-05T19:00:43.000000Z
5437	Demers et al (2013)	Soil	Forest	Mixed source	Mineral			USA		N. Wisconsin		2-1-Asp			32.7				2	-1.33	0.08	-0.89	0.06	-0.9	0.08	-0.43	0.07	-0.41	0.06	-0.23	0.06	0.02	0.06	-0.19	0.06	0	0.09		2022-07-05T19:00:43.000000Z	2022-07-05T19:00:43.000000Z
5438	Demers et al (2013)	Soil	Forest	Mixed source	Mineral			USA		N. Wisconsin		2-1-Asp			29.3				2	-1.16	0.08	-0.76	0.06	-0.78	0.08	-0.37	0.07	-0.39	0.06	-0.2	0.06	0.01	0.06	-0.19	0.06	-0.03	0.09		2022-07-05T19:00:43.000000Z	2022-07-05T19:00:43.000000Z
5439	Demers et al (2013)	Soil	Forest	Mixed source	Mineral			USA		N. Wisconsin		2-1-Asp			32.4				2	-1.14	0.08	-0.75	0.06	-0.74	0.08	-0.35	0.07	-0.38	0.06	-0.17	0.06	0.03	0.06	-0.19	0.06	-0.02	0.09		2022-07-05T19:00:43.000000Z	2022-07-05T19:00:43.000000Z
5440	Demers et al (2013)	Soil	Forest	Mixed source	Mineral			USA		N. Wisconsin		3-1-Asp			29.2				2	-1.31	0.08	-0.87	0.06	-0.84	0.08	-0.4	0.07	-0.41	0.06	-0.19	0.06	0.04	0.06	-0.19	0.06	-0.02	0.09		2022-07-05T19:00:43.000000Z	2022-07-05T19:00:43.000000Z
5441	Demers et al (2013)	Soil	Forest	Mixed source	Mineral			USA		N. Wisconsin		3-1-Asp			32.1				2	-1.28	0.08	-0.81	0.06	-0.81	0.08	-0.36	0.07	-0.38	0.06	-0.2	0.06	0.05	0.06	-0.18	0.06	-0.08	0.09		2022-07-05T19:00:43.000000Z	2022-07-05T19:00:43.000000Z
5442	Demers et al (2013)	Soil	Forest	Mixed source	Mineral			USA		N. Wisconsin		3-1-Asp			37				2	-1.17	0.08	-0.74	0.06	-0.77	0.08	-0.35	0.07	-0.35	0.06	-0.22	0.06	0.02	0.06	-0.16	0.06	-0.08	0.09		2022-07-05T19:00:43.000000Z	2022-07-05T19:00:43.000000Z
5443	Tsui et al (2012)	Soil	Forest	Mixed source				USA		N. California		upland forest, N CA			89				1	-2.28659		-1.54108		-1.39118		-0.752508		-0.653642		-0.232284		0.0211167		-0.265289		0.0127053			2022-07-05T19:00:43.000000Z	2022-07-05T19:00:43.000000Z
5506	Zheng et al (2016)	Soil	Forest					USA		Site 3. Ashland, MO		0-5cm			50.58					-2.5	0.3	-1.65	0.19	-1.35	0.16	-0.78	0.12	-0.52	0.05	-0.11	0.05	0.05	0.03	-0.1	0.04	-0.03	0.06		2022-07-05T19:00:46.000000Z	2022-07-05T19:00:46.000000Z
5507	Zheng et al (2016)	Soil	Forest					USA		Site 3. Ashland, MO		5-10cm			38.76					-2.55	0.11	-1.69	0.08	-1.39	0.09	-0.82	0.06	-0.52	0.05	-0.12	0.05	0.03	0.03	-0.1	0.04	-0.03	0.06		2022-07-05T19:00:46.000000Z	2022-07-05T19:00:46.000000Z
5508	Zheng et al (2016)	Soil	Forest					USA		Site 4. Little Valley, NV		0-7cm			12.54					-0.76	0.11	-0.43	0.08	-0.52	0.09	-0.16	0.06	-0.27	0.05	-0.2	0.05	0.06	0.03	-0.16	0.04	-0.11	0.06		2022-07-05T19:00:46.000000Z	2022-07-05T19:00:46.000000Z
5509	Zheng et al (2016)	Soil	Forest					USA		Site 4. Little Valley, NV		7-20cm			10.59					-1.5	0.12	-0.94	0.09	-0.92	0.09	-0.4	0.06	-0.39	0.05	-0.22	0.05	0.07	0.03	-0.15	0.04	-0.1	0.06		2022-07-05T19:00:46.000000Z	2022-07-05T19:00:46.000000Z
5510	Zheng et al (2016)	Soil	Forest					USA		Site 6. Marysville, CA		0-5cm			67.53					-2.21	0.16	-1.43	0.09	-1.27	0.09	-0.7	0.06	-0.51	0.07	-0.19	0.05	0.02	0.03	-0.14	0.05	-0.07	0.06		2022-07-05T19:00:46.000000Z	2022-07-05T19:00:46.000000Z
5511	Zheng et al (2016)	Soil	Forest					USA		Site 6. Marysville, CA		5-20cm			52.23					-1.88	0.45	-1.25	0.32	-1.11	0.22	-0.6	0.16	-0.46	0.1	-0.18	0.05	0.03	0.03	-0.14	0.04	-0.02	0.06		2022-07-05T19:00:46.000000Z	2022-07-05T19:00:46.000000Z
5512	Zheng et al (2016)	Soil	Forest					USA		Site 7. Truckee, CA, plot 1		0-20cm			39.61					-1.51	0.13	-0.98	0.1	-0.95	0.09	-0.47	0.06	-0.44	0.05	-0.21	0.05	0.03	0.03	-0.19	0.04	-0.04	0.06		2022-07-05T19:00:46.000000Z	2022-07-05T19:00:46.000000Z
5513	Zheng et al (2016)	Soil	Forest					USA		Site 7. Truckee, CA, plot 1		20-40cm			23.55					-1.65	0.11	-1.03	0.08	-1.11	0.09	-0.47	0.06	-0.59	0.05	-0.34	0.05	0.04	0.05	-0.33	0.04	-0.11	0.06		2022-07-05T19:00:46.000000Z	2022-07-05T19:00:46.000000Z
5514	Zheng et al (2016)	Soil	Forest					USA		Site 7. Truckee, CA, plot 2		0-20cm			34.67					-1.6	0.11	-1.02	0.08	-1.04	0.09	-0.45	0.08	-0.49	0.05	-0.27	0.05	0.06	0.05	-0.23	0.04	-0.08	0.06		2022-07-05T19:00:46.000000Z	2022-07-05T19:00:46.000000Z
5515	Zheng et al (2016)	Soil	Forest					USA		Site 7. Truckee, CA, plot 2		20-40cm			25.70					-1.87	0.11	-1.23	0.08	-1.24	0.09	-0.58	0.06	-0.63	0.05	-0.32	0.05	0.03	0.03	-0.32	0.04	-0.04	0.06		2022-07-05T19:00:46.000000Z	2022-07-05T19:00:46.000000Z
5516	Zheng et al (2016)	Soil	Forest					USA		Site 9. Niwot Ridge, CO, plot 1		0-5cm			27.03					-2.26	0.11	-1.45	0.08	-1.17	0.09	-0.65	0.06	-0.37	0.05	-0.08	0.05	0.08	0.03	0	0.04	-0.1	0.06		2022-07-05T19:00:46.000000Z	2022-07-05T19:00:46.000000Z
5517	Zheng et al (2016)	Soil	Forest					USA		Site 9. Niwot Ridge, CO, plot 1		5-10cm			13.63					-2.06	0.11	-1.3	0.08	-1.1	0.09	-0.59	0.06	-0.42	0.09	-0.12	0.05	0.06	0.03	-0.1	0.07	-0.12	0.06		2022-07-05T19:00:46.000000Z	2022-07-05T19:00:46.000000Z
5518	Zheng et al (2016)	Soil	Forest					USA		Site 9. Niwot Ridge, CO, plot 1		10-20cm			21.45					-1.93	0.11	-1.24	0.08	-1.08	0.09	-0.56	0.06	-0.45	0.05	-0.14	0.05	0.06	0.03	-0.14	0.04	-0.08	0.06		2022-07-05T19:00:46.000000Z	2022-07-05T19:00:46.000000Z
5519	Zheng et al (2016)	Soil	Forest					USA		Site 9. Niwot Ridge, CO, plot 1		20-40cm			28.29					-1.78	0.11	-1.11	0.08	-1.03	0.09	-0.49	0.06	-0.45	0.05	-0.2	0.05	0.07	0.03	-0.17	0.04	-0.12	0.11		2022-07-05T19:00:46.000000Z	2022-07-05T19:00:46.000000Z
5520	Zheng et al (2016)	Soil	Forest					USA		Site 9. Niwot Ridge, CO, plot 2		0-5cm			20.57					-1.79	0.15	-1.13	0.08	-0.96	0.09	-0.5	0.06	-0.34	0.08	-0.12	0.05	0.07	0.03	-0.06	0.07	-0.11	0.06		2022-07-05T19:00:46.000000Z	2022-07-05T19:00:46.000000Z
5521	Zheng et al (2016)	Soil	Forest					USA		Site 9. Niwot Ridge, CO, plot 2		5-10cm			20.17					-1.94	0.11	-1.21	0.08	-1.09	0.09	-0.55	0.06	-0.46	0.05	-0.18	0.05	0.05	0.03	-0.15	0.04	-0.13	0.06		2022-07-05T19:00:46.000000Z	2022-07-05T19:00:46.000000Z
5522	Zheng et al (2016)	Soil	Forest					USA		Site 9. Niwot Ridge, CO, plot 2		10-20cm			24.01					-1.94	0.11	-1.24	0.08	-1.12	0.09	-0.57	0.06	-0.46	0.05	-0.19	0.05	0.05	0.03	-0.15	0.04	-0.1	0.09		2022-07-05T19:00:46.000000Z	2022-07-05T19:00:46.000000Z
5523	Zheng et al (2016)	Soil	Forest					USA		Site 9. Niwot Ridge, CO, plot 2		20-40cm			28.67					-1.9	0.11	-1.17	0.08	-1.09	0.09	-0.52	0.06	-0.49	0.05	-0.21	0.05	0.07	0.04	-0.19	0.04	-0.16	0.06		2022-07-05T19:00:46.000000Z	2022-07-05T19:00:46.000000Z
5524	Zheng et al (2016)	Soil	Forest					USA		Site 10. Hart, MI		0-5cm			47.00					-2.01	0.11	-1.28	0.09	-1.28	0.09	-0.59	0.06	-0.58	0.05	-0.31	0.05	0.06	0.03	-0.26	0.04	-0.1	0.06		2022-07-05T19:00:46.000000Z	2022-07-05T19:00:46.000000Z
5525	Zheng et al (2016)	Soil	Forest					USA		Site 10. Hart, MI		5-10cm			13.69					-1.79	0.13	-1.16	0.09	-1.13	0.09	-0.52	0.06	-0.52	0.05	-0.26	0.05	0.06	0.03	-0.22	0.04	-0.06	0.06		2022-07-05T19:00:46.000000Z	2022-07-05T19:00:46.000000Z
5526	Zheng et al (2016)	Soil	Forest					USA		Site 11. Bartlett, NH		0-10cm			48.34					-2.67	0.11	-1.78	0.08	-1.73	0.09	-0.89	0.06	-0.85	0.05	-0.39	0.05	0	0.03	-0.4	0.04	-0.01	0.06		2022-07-05T19:00:46.000000Z	2022-07-05T19:00:46.000000Z
5527	Zheng et al (2016)	Soil	Forest					USA		Site 11. Bartlett, NH		10-30cm			58.30					-2.76	0.11	-1.85	0.08	-1.81	0.09	-0.93	0.06	-0.91	0.05	-0.42	0.05	0	0.03	-0.44	0.04	0.00	0.06		2022-07-05T19:00:46.000000Z	2022-07-05T19:00:46.000000Z
5528	Zheng et al (2016)	Soil	Forest					USA		Site 12. Howland, ME, plot 1		0-5cm			111.45					-2.4	0.11	-1.64	0.08	-1.75	0.09	-0.88	0.06	-0.97	0.05	-0.52	0.05	-0.05	0.03	-0.56	0.04	0.05	0.07		2022-07-05T19:00:46.000000Z	2022-07-05T19:00:46.000000Z
5529	Zheng et al (2016)	Soil	Forest					USA		Site 12. Howland, ME, plot 1		5-40cm			66.47					-2.65	0.11	-1.8	0.08	-1.85	0.09	-0.94	0.06	-0.99	0.05	-0.5	0.05	-0.03	0.04	-0.54	0.04	0.04	0.06		2022-07-05T19:00:46.000000Z	2022-07-05T19:00:46.000000Z
5530	Zheng et al (2016)	Soil	Forest					USA		Site 12. Howland, ME, plot 1		>40cm			23.80					-2.39	0.13	-1.6	0.08	-1.66	0.09	-0.81	0.06	-0.89	0.05	-0.45	0.05	-0.01	0.03	-0.49	0.04	0.00	0.06		2022-07-05T19:00:46.000000Z	2022-07-05T19:00:46.000000Z
5531	Zheng et al (2016)	Soil	Forest					USA		Site 12. Howland, ME, plot 2		0-5cm			58.49					-2.9	0.11	-1.98	0.08	-1.98	0.09	-1.01	0.06	-1.04	0.05	-0.49	0.05	-0.01	0.03	-0.54	0.04	0.05	0.06		2022-07-05T19:00:46.000000Z	2022-07-05T19:00:46.000000Z
5532	Zheng et al (2016)	Soil	Forest					USA		Site 12. Howland, ME, plot 2		5-40cm			20.03					-2.74	0.11	-1.81	0.08	-1.86	0.09	-0.93	0.06	-0.97	0.05	-0.5	0.05	-0.02	0.03	-0.51	0.04	-0.04	0.06		2022-07-05T19:00:46.000000Z	2022-07-05T19:00:46.000000Z
5533	Zheng et al (2016)	Soil	Forest					USA		Site 12. Howland, ME, plot 2		>40cm			43.41					-2.58	0.11	-1.74	0.08	-1.8	0.09	-0.9	0.06	-0.97	0.06	-0.5	0.05	-0.03	0.03	-0.53	0.05	0.01	0.06		2022-07-05T19:00:46.000000Z	2022-07-05T19:00:46.000000Z
5534	Zheng et al (2016)	Soil	Forest					USA		Site 13. Thompson Forest, WA, plot 1		0-7cm			162.76					-2.56	0.11	-1.72	0.08	-1.63	0.09	-0.87	0.06	-0.8	0.05	-0.34	0.05	0	0.03	-0.37	0.04	0.00	0.1		2022-07-05T19:00:46.000000Z	2022-07-05T19:00:46.000000Z
5535	Zheng et al (2016)	Soil	Forest					USA		Site 13. Thompson Forest, WA, plot 1		7-15cm			154.76					-2.57	0.11	-1.79	0.08	-1.73	0.09	-0.93	0.06	-0.87	0.05	-0.39	0.05	-0.03	0.03	-0.42	0.04	0.10	0.06		2022-07-05T19:00:46.000000Z	2022-07-05T19:00:46.000000Z
5536	Zheng et al (2016)	Soil	Forest					USA		Site 13. Thompson Forest, WA, plot 1		15-30cm			143.76					-2.66	0.11	-1.85	0.08	-1.78	0.09	-0.94	0.08	-0.86	0.05	-0.39	0.05	-0.01	0.05	-0.4	0.04	0.10	0.06		2022-07-05T19:00:46.000000Z	2022-07-05T19:00:46.000000Z
5537	Zheng et al (2016)	Soil	Forest					USA		Site 13. Thompson Forest, WA, plot 1		30-45cm			144.82					-2.79	0.11	-1.89	0.08	-1.82	0.09	-0.99	0.06	-0.89	0.05	-0.39	0.05	-0.04	0.03	-0.41	0.04	0.03	0.06		2022-07-05T19:00:46.000000Z	2022-07-05T19:00:46.000000Z
5538	Zheng et al (2016)	Soil	Forest					USA		Site 13. Thompson Forest, WA, plot 2		0-7cm			213.13					-2.28	0.11	-1.57	0.08	-1.55	0.09	-0.8	0.06	-0.8	0.07	-0.37	0.05	-0.01	0.04	-0.4	0.08	0.07	0.06		2022-07-05T19:00:46.000000Z	2022-07-05T19:00:46.000000Z
5539	Zheng et al (2016)	Soil	Forest					USA		Site 13. Thompson Forest, WA, plot 2		7-15cm			167.42					-2.75	0.13	-1.84	0.08	-1.78	0.09	-0.93	0.06	-0.85	0.05	-0.39	0.07	-0.01	0.03	-0.39	0.04	0.00	0.11		2022-07-05T19:00:46.000000Z	2022-07-05T19:00:46.000000Z
5540	Zheng et al (2016)	Soil	Forest					USA		Site 13. Thompson Forest, WA, plot 2		15-30cm			146.97					-2.89	0.11	-1.98	0.08	-1.89	0.09	-1.04	0.06	-0.93	0.05	-0.4	0.05	-0.05	0.05	-0.43	0.04	0.07	0.06		2022-07-05T19:00:46.000000Z	2022-07-05T19:00:46.000000Z
5541	Zheng et al (2016)	Soil	Forest					USA		Site 13. Thompson Forest, WA, plot 2		30-45cm			114.24					-2.63	0.11	-1.8	0.08	-1.73	0.09	-0.94	0.06	-0.81	0.05	-0.37	0.05	-0.03	0.03	-0.35	0.04	0.06	0.06		2022-07-05T19:00:46.000000Z	2022-07-05T19:00:46.000000Z
5542	Zheng et al (2016)	Soil	Forest					USA		Site 14. Thompson Forest, WA		0-7cm			159.72					-3.16	0.11	-2.15	0.08	-1.96	0.09	-1.1	0.06	-0.93	0.05	-0.35	0.05	-0.02	0.04	-0.39	0.04	0.05	0.06		2022-07-05T19:00:46.000000Z	2022-07-05T19:00:46.000000Z
5543	Zheng et al (2016)	Soil	Forest					USA		Site 14. Thompson Forest, WA		7-15cm			164.76					-2.86	0.17	-1.95	0.12	-1.9	0.09	-1.02	0.06	-0.96	0.05	-0.43	0.05	-0.04	0.03	-0.47	0.04	0.05	0.06		2022-07-05T19:00:46.000000Z	2022-07-05T19:00:46.000000Z
6098	Chen et al. (2012)	Atmosphere	Rain	Mixed sources				Canada		Peterborough (ON, Canada)		Rain1		3.8					2			-0.42	0.05	0	0.05	0.53	0.07	0.26	0.01	0.32	0.1	0.74	0.03	0.37	0.01				2022-07-05T19:01:03.000000Z	2022-07-05T19:01:03.000000Z
6099	Chen et al. (2012)	Atmosphere	Rain	Mixed sources				Canada		Peterborough (ON, Canada)		Rain2		7.5					2			-0.82	0.15	0.3	0.15	0.15	0.1	0.84	0.16	0.94	0.05	0.59	0.01	0.97	0.07				2022-07-05T19:01:03.000000Z	2022-07-05T19:01:03.000000Z
6100	Chen et al. (2012)	Atmosphere	Rain	Mixed sources				Canada		Peterborough (ON, Canada)		Rain3		3.43					2			-0.72	0.16	-0.79	0.16	0.17	0.04	-0.17	0.05	-0.29	0.02	0.5	0.13	-0.01	0.04				2022-07-05T19:01:03.000000Z	2022-07-05T19:01:03.000000Z
6101	Chen et al. (2012)	Atmosphere	Rain	Mixed sources				Canada		Peterborough (ON, Canada)		Rain4		9.9					2			-0.68	0.05	0.03	0.05	0	0.09	0.42	0.16	0.54	0.07	0.34	0.08	0.59	0.15				2022-07-05T19:01:06.000000Z	2022-07-05T19:01:06.000000Z
6102	Chen et al. (2012)	Atmosphere	Rain	Mixed sources				Canada		Peterborough (ON, Canada)		Rain5		9.24					2			-1.19	0.12	-0.55	0.12	-0.38	0.05	0.02	0.1	0.35	0.04	0.22	0.02	0.32	0.16				2022-07-05T19:01:06.000000Z	2022-07-05T19:01:06.000000Z
6103	Chen et al. (2012)	Atmosphere	Rain	Mixed sources				Canada		Peterborough (ON, Canada)		Rain6		6.37					3			-0.68	0.06	-0.04	0.06	-0.13	0.11	0.37	0.1	0.47	0.04	0.21	0.04	0.54	0.16				2022-07-05T19:01:06.000000Z	2022-07-05T19:01:06.000000Z
6104	Chen et al. (2012)	Atmosphere	Rain	Mixed sources				Canada		Peterborough (ON, Canada)		Rain7		5.64					2			-0.55	0.12	0.12	0.12	-0.01	0.09	0.26	0.1	0.48	0.12	0.25	0.08	0.47	0.03				2022-07-05T19:01:06.000000Z	2022-07-05T19:01:06.000000Z
6105	Chen et al. (2012)	Atmosphere	Rain	Mixed sources				Canada		Peterborough (ON, Canada)		Rain8		11					3			-1.25	0.09	-0.33	0.09	-0.35	0.08	0.18	0.09	0.61	0.03	0.28	0.04	0.49	0.07				2022-07-05T19:01:06.000000Z	2022-07-05T19:01:06.000000Z
6106	Chen et al. (2012)	Atmosphere	Rain	Mixed sources				Canada		Peterborough (ON, Canada)		Rain9		3.15					2			-1.02	0.16	-0.02	0.16	-0.12	0.01	0.47	0.03	0.74	0.16	0.39	0.02	0.73	0.04				2022-07-05T19:01:06.000000Z	2022-07-05T19:01:06.000000Z
6107	Chen et al. (2012)	Atmosphere	Rain	Mixed sources				Canada		Peterborough (ON, Canada)		Rain10		4.35					3			-1.27	0.16	-0.3	0.16	-0.35	0.12	0.4	0.05	0.65	0.18	0.28	0.11	0.72	0.07				2022-07-05T19:01:06.000000Z	2022-07-05T19:01:06.000000Z
6108	Chen et al. (2012)	Atmosphere	Rain	Mixed sources				Canada		Peterborough (ON, Canada)		Rain11		4.53					2			0.08	0.11	-0.09	0.11	0.01	0.09	0.35	0.08	0.51	0.11	0.43	0.09	0.56	0.08				2022-07-05T19:01:06.000000Z	2022-07-05T19:01:06.000000Z
6109	Chen et al. (2012)	Atmosphere	Rain	Mixed sources				Canada		Peterborough (ON, Canada)		Rain12		6.09					3			-1.04	0.07	0.21	0.07	-0.12	0.06	0.86	0.03	1	0.02	0.41	0.02	1.13	0.02				2022-07-05T19:01:06.000000Z	2022-07-05T19:01:06.000000Z
6110	Chen et al. (2012)	Atmosphere	Rain	Mixed sources				Canada		Peterborough (ON, Canada)		Rain14		6.24					2			-1.18	0.14	-0.64	0.14	-0.31	0.09	0.14	0.06	0.25	0.14	0.28	0.09	0.43	0.06				2022-07-05T19:01:06.000000Z	2022-07-05T19:01:06.000000Z
6111	Chen et al. (2012)	Atmosphere	Rain	Mixed sources				Canada		Peterborough (ON, Canada)		Rain15		10.39					1			-1.59	0.14	-0.42	0.14	-0.5	0.09	0.35	0.06	0.78	0.14	0.3	0.09	0.75	0.06				2022-07-05T19:01:06.000000Z	2022-07-05T19:01:06.000000Z
6112	Chen et al. (2012)	Atmosphere	Rain	Mixed sources				Canada		Peterborough (ON, Canada)		Rain16		8.16					2			-1.37	0.05	-0.32	0.05	-0.43	0.01	0.4	0.01	0.71	0.1	0.26	0.02	0.75	0.02				2022-07-05T19:01:06.000000Z	2022-07-05T19:01:06.000000Z
6113	Chen et al. (2012)	Atmosphere	Rain	Mixed sources				Canada		Peterborough (ON, Canada)		Rain17		3.92					2			-1.03	0.03	-0.17	0.03	-0.25	0.01	0.45	0.02	0.61	0.02	0.27	0.05	0.72	0.04				2022-07-05T19:01:06.000000Z	2022-07-05T19:01:06.000000Z
6114	Chen et al. (2012)	Atmosphere	Rain	Mixed sources				Canada		Peterborough (ON, Canada)		Rain18		9.75					2			-1.48	0.03	-0.4	0.03	-0.5	0.05	0.32	0.03	0.71	0.02	0.24	0.02	0.7	0.02				2022-07-05T19:01:06.000000Z	2022-07-05T19:01:06.000000Z
6115	Chen et al. (2012)	Atmosphere	Rain	Mixed sources				Canada		Peterborough (ON, Canada)		Rain19		2.33					2			-1.2	0.11	-0.52	0.11	-0.37	0.11	0.2	0.12	0.38	0.04	0.23	0.01	0.5	0.07				2022-07-05T19:01:06.000000Z	2022-07-05T19:01:06.000000Z
6116	Chen et al. (2012)	Atmosphere	Rain	Mixed sources				Canada		Peterborough (ON, Canada)		Rain20		3.22					1			-1.41	0.14	-0.49	0.14	0.47	0.09	0.11	0.06	0.57	0.14	1.18	0.09	0.47	0.06				2022-07-05T19:01:06.000000Z	2022-07-05T19:01:06.000000Z
6117	Demers et al (2013)	Atmosphere	Rain	Mixed sources				USA		Wisconsin (rural)				3.7					1	-1.66	0.17	-0.74	0.06	-0.11	0.08	-0.18	0.08	0.32	0.06	0.45	0.06	0.19	0.06	0.5	0.06	-0.55	0.11		2022-07-05T19:01:06.000000Z	2022-07-05T19:01:06.000000Z
6118	Demers et al (2013)	Atmosphere	Rain	Mixed sources				USA		Wisconsin (rural)				17.6					1	-0.85	0.17	-0.39	0.06	0.32	0.08	-0.03	0.08	0.72	0.06	0.61	0.06	0.17	0.06	0.82	0.06	-0.26	0.11		2022-07-05T19:01:06.000000Z	2022-07-05T19:01:06.000000Z
6119	Demers et al (2013)	Atmosphere	Rain	Mixed sources				USA		Wisconsin (rural)				7.5					1	-0.19	0.17	0.06	0.06	0.44	0.08	0.29	0.08	0.66	0.06	0.4	0.06	0.26	0.06	0.64	0.06	-0.28	0.11		2022-07-05T19:01:06.000000Z	2022-07-05T19:01:06.000000Z
6120	Demers et al (2013)	Atmosphere	Rain	Mixed sources				USA		Wisconsin (rural)				4					1	-0.59	0.17	-0.41	0.06	0.19	0.08	-0.02	0.08	0.17	0.06	0.5	0.06	0.19	0.06	0.28	0.06	0.03	0.11		2022-07-05T19:01:06.000000Z	2022-07-05T19:01:06.000000Z
6121	Demers et al (2013)	Atmosphere	Rain	Mixed sources				USA		Wisconsin (rural)				7.9					1	-0.53	0.17	-0.23	0.06	0.09	0.08	-0.01	0.08	0.11	0.06	0.26	0.06	0.11	0.06	0.16	0.06	-0.18	0.11		2022-07-05T19:01:06.000000Z	2022-07-05T19:01:06.000000Z
6123	Donovan et al (2013)	Atmosphere	Rain	Mixed sources				USA		Moss Beach Avg.				7.68						-0.25		0.005		0.255667		0.186447		0.25		0.25		0.183477		0.245		-0.257997			2022-07-05T19:01:06.000000Z	2022-07-05T19:01:06.000000Z
6124	Donovan et al (2013)	Atmosphere	Rain	Mixed sources				USA		San Jose				4.68					1	-0.147374		-0.01		0.180334		0.119291		0.35		0.19		0.123572		0.35		-0.134651			2022-07-05T19:01:06.000000Z	2022-07-05T19:01:06.000000Z
6125	Donovan et al (2013)	Atmosphere	Rain	Mixed sources				USA		Oakland				7.91					1	-0.0409111		0.19		0.412495		0.252756		0.33		0.27		0.155754		0.29		-0.329209			2022-07-05T19:01:06.000000Z	2022-07-05T19:01:06.000000Z
6126	Gratz et al (2010)	Atmosphere	Rain	Mixed sources				USA		Dexter		DXT-1		9.5					1			-0.400093		-0.0556966		0.0144547		0.401692		0.245174		0.215302		0.502516					2022-07-05T19:01:06.000000Z	2022-07-05T19:01:06.000000Z
6127	Gratz et al (2010)	Atmosphere	Rain	Mixed sources				USA		Dexter		DXT-2		29.3					1			-0.321028		0.219179		0.0468248		0.347419		0.460592		0.207981		0.428318					2022-07-05T19:01:06.000000Z	2022-07-05T19:01:06.000000Z
6128	Gratz et al (2010)	Atmosphere	Rain	Mixed sources				USA		Dexter		DXT-3A		6.9					1			-0.135318		-0.00744509		0.152632		0.4178		0.0943137		0.220562		0.4519					2022-07-05T19:01:06.000000Z	2022-07-05T19:01:06.000000Z
6129	Gratz et al (2010)	Atmosphere	Rain	Mixed sources				USA		Dexter		DXT-5		9					1			-0.321618		-0.0605495		-0.0734684		0.121758		0.181307		0.0879838		0.202805					2022-07-05T19:01:06.000000Z	2022-07-05T19:01:06.000000Z
6130	Gratz et al (2010)	Atmosphere	Rain	Mixed sources				USA		Dexter		DXT-7		10.4					1			-0.602184		-0.0271887		-0.192287		0.11082		0.425654		0.110009		0.26257					2022-07-05T19:01:06.000000Z	2022-07-05T19:01:06.000000Z
6131	Gratz et al (2010)	Atmosphere	Rain	Mixed sources				USA		Dexter		DXT-11		9.7					1			-0.508237		-0.0582351		-0.174446		0.0281397		0.323959		0.0806887		0.156215					2022-07-05T19:01:06.000000Z	2022-07-05T19:01:06.000000Z
6132	Gratz et al (2010)	Atmosphere	Rain	Mixed sources				USA		Dexter		DXT-13		19.2					1			-0.214014		0.110845		-0.00188392		0.183034		0.271784		0.105551		0.236965					2022-07-05T19:01:06.000000Z	2022-07-05T19:01:06.000000Z
6133	Gratz et al (2010)	Atmosphere	Rain	Mixed sources				USA		Dexter		DXT-26		11.6					1			-0.359995		-0.225972		-0.0987397		-0.0471062		0.0447447		0.081978		0.0436126					2022-07-05T19:01:06.000000Z	2022-07-05T19:01:06.000000Z
6134	Gratz et al (2010)	Atmosphere	Rain	Mixed sources				USA		Dexter		DXT-27		15.4					1			0.0792283		0.333858		0.255463		0.349198		0.274278		0.215691		0.329233					2022-07-05T19:01:06.000000Z	2022-07-05T19:01:06.000000Z
6135	Gratz et al (2010)	Atmosphere	Rain	Mixed sources				USA		Dexter		DXT-28		12.9					1			-0.303778		-0.03537		-0.00405009		0.173302		0.193071		0.148446		0.249854					2022-07-05T19:01:06.000000Z	2022-07-05T19:01:06.000000Z
6136	Gratz et al (2010)	Atmosphere	Rain	Mixed sources				USA		Dexter		DXT-29		11.6					1			-0.529109		-0.105969		-0.121562		0.0943992		0.291921		0.144051		0.227735					2022-07-05T19:01:06.000000Z	2022-07-05T19:01:06.000000Z
6137	Gratz et al (2010)	Atmosphere	Rain	Mixed sources				USA		Holland		HOL-2		20.6					1			-0.44909		0.170437		-0.0810116		0.403379		0.508152		0.144431		0.51655					2022-07-05T19:01:06.000000Z	2022-07-05T19:01:06.000000Z
6138	Gratz et al (2010)	Atmosphere	Rain	Mixed sources				USA		Holland		HOL-5		10.7					1			0.0501329		0.523611		0.274812		0.435832		0.485911		0.249645		0.423198					2022-07-05T19:01:06.000000Z	2022-07-05T19:01:06.000000Z
6139	Gratz et al (2010)	Atmosphere	Rain	Mixed sources				USA		Holland		HOL-7		17.6					1			-0.478269		-0.197541		-0.140287		0.000429053		0.162117		0.0998044		0.120953					2022-07-05T19:01:06.000000Z	2022-07-05T19:01:06.000000Z
6140	Gratz et al (2010)	Atmosphere	Rain	Mixed sources				USA		Chicago		UOC-1		15.4					1			-0.268766		0.168582		0.0223301		0.362921		0.370694		0.157251		0.43065					2022-07-05T19:01:06.000000Z	2022-07-05T19:01:06.000000Z
6141	Gratz et al (2010)	Atmosphere	Rain	Mixed sources				USA		Chicago		UOC-2A		18.3					1			-0.37679		0.0612029		0.0175912		0.30414		0.344549		0.20674		0.399091					2022-07-05T19:01:06.000000Z	2022-07-05T19:01:06.000000Z
6142	Gratz et al (2010)	Atmosphere	Rain	Mixed sources				USA		Chicago		UOC-2B		13.8					1			-0.370481		0.0919019		0.0277663		0.23859		0.370504		0.213748		0.331951					2022-07-05T19:01:06.000000Z	2022-07-05T19:01:06.000000Z
6143	Gratz et al (2010)	Atmosphere	Rain	Mixed sources				USA		Chicago		UOC-5		12.4					1			-0.787354		-0.16486		-0.21416		-0.0066114		0.42723		0.181091		0.191802					2022-07-05T19:01:06.000000Z	2022-07-05T19:01:06.000000Z
6144	Gratz et al (2010)	Atmosphere	Rain	Mixed sources				USA		Chicago		UOC-7		17.8					1			-0.37822		-0.0628965		-0.0583442		0.062822		0.221525		0.131522		0.158133					2022-07-05T19:01:06.000000Z	2022-07-05T19:01:06.000000Z
6145	Gratz et al (2010)	Atmosphere	Rain	Mixed sources				USA		Chicago		UOC-8		14.8					1			0.183223		0.293931		0.188273		0.390526		0.156147		0.0962949		0.344354					2022-07-05T19:01:06.000000Z	2022-07-05T19:01:06.000000Z
6146	Sherman et al. (2012)	Atmosphere	Rain	Mixed sources				USA		CR-NE		CR-NE-16		30.536					1	-0.54		-0.26		0.05		-0.04		0.37		0.25		0.09		0.12		-0.15			2022-07-05T19:01:06.000000Z	2022-07-05T19:01:06.000000Z
6147	Sherman et al. (2012)	Atmosphere	Rain	Mixed sources				USA		CR-NE		CR-NE-17		63.544					1	-1.3		-0.53		0.1		-0.09		0.42		0.5		0.17		0.5		-0.23			2022-07-05T19:01:06.000000Z	2022-07-05T19:01:06.000000Z
6148	Sherman et al. (2012)	Atmosphere	Rain	Mixed sources				USA		SDK		SDK-6		27.2621					1	0.14		0.13		0.4		0.26		0.38		0.3		0.19		0.35		-0.06			2022-07-05T19:01:06.000000Z	2022-07-05T19:01:06.000000Z
6149	Sherman et al. (2012)	Atmosphere	Rain	Mixed sources				USA		TPA		TPA-69		20.5176					1	-0.24		0.31		0.31		0.15		0.27		0.24		0.1		0.25		-0.39			2022-07-05T19:01:06.000000Z	2022-07-05T19:01:06.000000Z
6150	Sherman et al. (2012)	Atmosphere	Rain	Mixed sources				USA		HSB		HSB-10		34.8411					1	-0.16		0.1		0.2		0.29		0		0.12		0.23		-0.03		-0.31			2022-07-05T19:01:06.000000Z	2022-07-05T19:01:06.000000Z
6151	Sherman et al. (2012)	Atmosphere	Rain	Mixed sources				USA		UCF		UCF-62&63		22.7501					1	-0.88		-0.43		0.23		0.02		0.43		0.56		0.23		0.54		-0.25			2022-07-05T19:01:06.000000Z	2022-07-05T19:01:06.000000Z
6152	Sherman et al. (2012)	Atmosphere	Rain	Mixed sources				USA		MKA		MKA-7		61.2798					1	-0.5		-0.04		-0.14		0.05		-0.19		-0.11		0.07		-0.18		-0.44			2022-07-05T19:01:06.000000Z	2022-07-05T19:01:06.000000Z
6153	Sherman et al. (2012)	Atmosphere	Rain	Mixed sources				USA		KYB		KYB-4		24.6878					1	-0.18		0.21		0.66		0.24		0.48		0.5		0.14		0.43		-0.48			2022-07-05T19:01:06.000000Z	2022-07-05T19:01:06.000000Z
6154	Sherman et al. (2012)	Atmosphere	Rain	Mixed sources				USA		MIA		MIA-7 average		65.096						0.03	0.0565685	0.125	0.00707107	0.095	0.0212132	0.19	0.0424264	-0.06	0.0424264	0	0.0141421	0.13	0.0424264	-0.09	0.0424264	-0.155	0.0494975		2022-07-05T19:01:06.000000Z	2022-07-05T19:01:06.000000Z
6155	Sherman et al. (2012)	Atmosphere	Rain	Mixed sources				USA		DVE		DVE-87&88		19.9242					1	0.04		0.13		0.25		0.27		0.32		0.15		0.2		0.29		-0.15			2022-07-05T19:01:06.000000Z	2022-07-05T19:01:06.000000Z
6156	Sherman et al. (2012)	Atmosphere	Rain	Mixed sources				USA		ENP		ENP-1		30.458					1	-0.15		0.08		0.5		0.22		0.0133333		0.44		0.18		0.4		-0.28			2022-07-05T19:01:06.000000Z	2022-07-05T19:01:06.000000Z
6157	Sherman et al. (2012)	Atmosphere	Rain	Mixed sources				USA		ENP		ENP-2		55.188					1	-0.04		0.114317		0.145042		0.145224		-0.05		0.06		0.085		-0.08		-0.21			2022-07-05T19:01:06.000000Z	2022-07-05T19:01:06.000000Z
6158	Sherman et al. (2012)	Atmosphere	Rain	Mixed sources				USA		ENP		ENP-3		19.928					1	-0.3		0.07		0.07		0.1		0.32		0.01		0.07		-0.02		-0.4			2022-07-05T19:01:06.000000Z	2022-07-05T19:01:06.000000Z
6159	Sherman et al. (2012)	Atmosphere	Rain	Mixed sources				USA		ENP		ENP-4 average		17.716						-0.24	0.113137	0.005	0.13435	0.4	0.212132	0.175	0.13435	0.035	0.162635	0.395	0.106066	0.175	0.0636396	0.235	0.0919239	-0.245	0.0919239		2022-07-05T19:01:06.000000Z	2022-07-05T19:01:06.000000Z
6160	Sherman et al. (2012)	Atmosphere	Rain	Mixed sources				USA		ENP		ENP-5 average		69.223						0.07	0.0707107	0.085	0.0777817	0.03	0.0565685	0.09	0.0141421	-0.025	0.120208	-0.035	0.00707107	0.045	0.0212132	-0.115	0.00707107	-0.065	0.0353553		2022-07-05T19:01:06.000000Z	2022-07-05T19:01:06.000000Z
6180	Sherman et al. (2015)	Atmosphere	Rain	Mixed sources				USA		Dexter, MI, US		DXT-741		9.9					1	-1.18		-0.35		0.04		0.02		0.27		0.3		0.2		0.36		-0.66			2022-07-05T19:01:06.000000Z	2022-07-05T19:01:06.000000Z
6181	Sherman et al. (2015)	Atmosphere	Rain	Mixed sources				USA		Dexter, MI, US		DXT-742		10					1	-1.12		-0.51		-0.02		0.03		0.16		0.37		0.29		0.29		-0.37			2022-07-05T19:01:06.000000Z	2022-07-05T19:01:06.000000Z
6182	Sherman et al. (2015)	Atmosphere	Rain	Mixed sources				USA		Detroit, MI, US		FRT-23		22.5					1	-1.05		-0.5		-0.26		-0.13		-0.32		0.12		0.12		-0.2		-0.3			2022-07-05T19:01:06.000000Z	2022-07-05T19:01:06.000000Z
6183	Sherman et al. (2015)	Atmosphere	Rain	Mixed sources				USA		Detroit, MI, US		FRT-24		23.2					1	-0.23		0.03		-0.89		0.23		-0.87		-0.19		0.21		-0.87		-0.28			2022-07-05T19:01:06.000000Z	2022-07-05T19:01:06.000000Z
6184	Sherman et al. (2015)	Atmosphere	Rain	Mixed sources				USA		Detroit, MI, US		FRT-99		21.6					1	-0.31		0.1		0.13		0.17		0.21		0.05		0.12		0.19		-0.45			2022-07-05T19:01:06.000000Z	2022-07-05T19:01:06.000000Z
6185	Sherman et al. (2015)	Atmosphere	Rain	Mixed sources				USA		Grand Rapid, MI, US		GRD-135		7					1	-0.56		0.07		0.31		0.34		0.26		0.26		0.3		0.24		-0.67			2022-07-05T19:01:06.000000Z	2022-07-05T19:01:06.000000Z
6186	Sherman et al. (2015)	Atmosphere	Rain	Mixed sources				USA		Grand Rapid, MI, US		GRD-182		16.1					1	-0.49		-0.06		0.49		0.18		0.38		0.54		0.21		0.4		-0.4			2022-07-05T19:01:06.000000Z	2022-07-05T19:01:06.000000Z
6187	Sherman et al. (2015)	Atmosphere	Rain	Mixed sources				USA		Grand Rapid, MI, US		GRD-183		12.9					1	-0.22		0.02		0.48		0.24		0.51		0.47		23		0.51		-0.25			2022-07-05T19:01:06.000000Z	2022-07-05T19:01:06.000000Z
6188	Sherman et al. (2015)	Atmosphere	Rain	Mixed sources				USA		Grand Rapid, MI, US		GRD-215		17.3					1	-0.47		-0.17		0.19		0.02		0.1		0.31		0.1		0.14		-0.21			2022-07-05T19:01:06.000000Z	2022-07-05T19:01:06.000000Z
6189	Sherman et al. (2015)	Atmosphere	Rain	Mixed sources				USA		Grand Rapid, MI, US		GRD-251		20					1	-0.54		-0.05		0.54		0.26		0.44		0.58		0.28		0.46		-0.46			2022-07-05T19:01:06.000000Z	2022-07-05T19:01:06.000000Z
6190	Sherman et al. (2015)	Atmosphere	Rain	Mixed sources				USA		Grand Rapid, MI, US		GRD-267		36.8					1	-0.48		-0.12		43		0.19		0.49		0.52		0.25		0.52		-0.31			2022-07-05T19:01:06.000000Z	2022-07-05T19:01:06.000000Z
6191	Sherman et al. (2015)	Atmosphere	Rain	Mixed sources				USA		Grand Rapid, MI, US		GRD-278		23.3					1	-0.65		0.07		0.3		0.04		0.25		0.35		0.07		0.27		-0.54			2022-07-05T19:01:06.000000Z	2022-07-05T19:01:06.000000Z
6192	Sherman et al. (2015)	Atmosphere	Rain	Mixed sources				USA		Grand Rapid, MI, US		GRD-288		17.6					1	-0.29		0.09		0.41		0.2		0.35		0.34		0.22		0.33		-0.43			2022-07-05T19:01:06.000000Z	2022-07-05T19:01:06.000000Z
6193	Sherman et al. (2015)	Atmosphere	Rain	Mixed sources				USA		Grand Rapid, MI, US		GRD-352		28.4					1	-0.52		-0.06		44		0.15		0.5		0.49		0.18		0.51		-0.43			2022-07-05T19:01:06.000000Z	2022-07-05T19:01:06.000000Z
6194	Sherman et al. (2015)	Atmosphere	Rain	Mixed sources				USA		Lake Champlain, Vermont, US		LCH-163		14.7					1	-0.97		-0.47		-0.27		0		-0.25		0.08		0.24		-0.13		-0.28			2022-07-05T19:01:06.000000Z	2022-07-05T19:01:06.000000Z
6195	Sherman et al. (2015)	Atmosphere	Rain	Mixed sources				USA		Lake Champlain, Vermont, US		LCH-180		32.7					1	-0.16		0.07		0.43		0.24		0.38		0.38		0.21		0.36		-0.27			2022-07-05T19:01:06.000000Z	2022-07-05T19:01:06.000000Z
6196	Sherman et al. (2015)	Atmosphere	Rain	Mixed sources				USA		Lake Champlain, Vermont, US		LCH-264		21.1					1	-0.22		-0.06		0.03		0.3		0.15		0.08		0.33		0.16		-0.13			2022-07-05T19:01:06.000000Z	2022-07-05T19:01:06.000000Z
6197	Sherman et al. (2015)	Atmosphere	Rain	Mixed sources				USA		Lake Champlain, Vermont, US		LCH-280		11.5					1	-0.38		-0.17		0.02		0.14		0.95		0.15		0.22		0.99		-0.13			2022-07-05T19:01:06.000000Z	2022-07-05T19:01:06.000000Z
6198	Sherman et al. (2015)	Atmosphere	Rain	Mixed sources				USA		Lake Champlain, Vermont, US		LCH368		25.6					1	-0.76		-0.15		-0.22		0.27		-0.13		-0.11		0.34		-0.09		-0.54			2022-07-05T19:01:06.000000Z	2022-07-05T19:01:06.000000Z
6199	Sherman et al. (2015)	Atmosphere	Rain	Mixed sources				USA		Lake Champlain, Vermont, US		LCH-382		13.5					1	-0.78		-0.2		0.41		0.12		0.37		0.56		0.22		0.42		-0.49			2022-07-05T19:01:06.000000Z	2022-07-05T19:01:06.000000Z
6200	Sherman et al. (2015)	Atmosphere	Rain	Mixed sources				USA		Pellston, MI, US		PLN-428		42.2					1	-0.25		0.13		0.93		0.37		0.69		0.82		0.31		0.66		-0.45			2022-07-05T19:01:06.000000Z	2022-07-05T19:01:06.000000Z
6201	Sherman et al. (2015)	Atmosphere	Rain	Mixed sources				USA		Pellston, MI, US		PLN-436		11.7					1	-0.36		-0.07		0.43		0.14		0.34		0.49		0.18		0.35		0.26			2022-07-05T19:01:09.000000Z	2022-07-05T19:01:09.000000Z
6202	Sherman et al. (2015)	Atmosphere	Rain	Mixed sources				USA		Pellston, MI, US		PLN-502		11.5					1	-0.67		-0.31		0.01		0.11		0.07		0.24		0.27		0.15		-0.2			2022-07-05T19:01:09.000000Z	2022-07-05T19:01:09.000000Z
6203	Sherman et al. (2015)	Atmosphere	Rain	Mixed sources				USA		Pellston, MI, US		PLN-534		21.4					1	-0.4		-0.08		0.02		0.17		0.09		0.08		0.21		0.11		-0.28			2022-07-05T19:01:09.000000Z	2022-07-05T19:01:09.000000Z
6204	Sherman et al. (2015)	Atmosphere	Rain	Mixed sources				USA		Stubenville, Ohio, US		STB-157		14.3					1	-0.83		-0.3		0.29		0.13		0.78		0.51		0.28		0.85		-0.39			2022-07-05T19:01:09.000000Z	2022-07-05T19:01:09.000000Z
6205	Sherman et al. (2015)	Atmosphere	Rain	Mixed sources				USA		Stubenville, Ohio, US		STB-159		34.2					1	-0.87		-0.37		0.03		-0.08		0.65		0.3		0.1		0.4		-0.32			2022-07-05T19:01:09.000000Z	2022-07-05T19:01:09.000000Z
6206	Sherman et al. (2015)	Atmosphere	Rain	Mixed sources				USA		Stubenville, Ohio, US		STB-160		19.2					1	-1.16		-0.68		-0.62		-0.23		0.33		-0.11		0.12		0.51		-0.14			2022-07-05T19:01:09.000000Z	2022-07-05T19:01:09.000000Z
6207	Sherman et al. (2015)	Atmosphere	Rain	Mixed sources				USA		Stubenville, Ohio, US		STB-177		15.3					1	-1.33		-0.68		-0.33		-0.23		-0.12		0.19		0.11		0.05		-0.31			2022-07-05T19:01:09.000000Z	2022-07-05T19:01:09.000000Z
6208	Sherman et al. (2015)	Atmosphere	Rain	Mixed sources				USA		Stubenville, Ohio, US		STB-180		13.2					1	-1.96		-1.13		-0.92		-0.6		-0.42		-0.07		-0.03		-0.14		-0.28			2022-07-05T19:01:09.000000Z	2022-07-05T19:01:09.000000Z
6209	Sherman et al. (2015)	Atmosphere	Rain	Mixed sources				USA		Stubenville, Ohio, US		STB-186		9.3					1	-1.51		-0.6		-0.09		-0.04		0.18		0.36		0.26		0.33		-0.61			2022-07-05T19:01:09.000000Z	2022-07-05T19:01:09.000000Z
6210	Sherman et al. (2015)	Atmosphere	Rain	Mixed sources				USA		Stubenville, Ohio, US		STB-187		12.6					1	-1.43		-0.63		-0.45		-0.11		-0.02		0.02		0.21		0.14		-0.48			2022-07-05T19:01:09.000000Z	2022-07-05T19:01:09.000000Z
6211	Sherman et al. (2015)	Atmosphere	Rain	Mixed sources				USA		Stubenville, Ohio, US		STB-188		15.5					1	-0.49		-0.09		0.26		0.17		0.46		0.33		0.21		0.48		-0.36			2022-07-05T19:01:09.000000Z	2022-07-05T19:01:09.000000Z
6212	Sherman et al. (2015)	Atmosphere	Rain	Mixed sources				USA		Stubenville, Ohio, US		STB-190		20.6					1	-1.01		-0.37		0.26		0.05		0.31		0.54		0.24		0.41		-0.46			2022-07-05T19:01:09.000000Z	2022-07-05T19:01:09.000000Z
6213	Sherman et al. (2015)	Atmosphere	Rain	Mixed sources				USA		Stubenville, Ohio, US		STB-198		39					1	-1.14		-0.5		-0.4		-0.1		-0.27		-0.03		0.15		-0.14		-0.39			2022-07-05T19:01:09.000000Z	2022-07-05T19:01:09.000000Z
6214	Sherman et al. (2015)	Atmosphere	Rain	Mixed sources				USA		Stubenville, Ohio, US		STB-200		17					1	-0.68		-0.34		-0.28		0.02		-0.01		-0.02		0.19		0.07		-0.17			2022-07-05T19:01:09.000000Z	2022-07-05T19:01:09.000000Z
6215	Sherman et al. (2015)	Atmosphere	Rain	Mixed sources				USA		Stubenville, Ohio, US		STB-236		18.5					1	-1.39		-0.8		-0.55		-0.31		-0.18		0.05		0.09		0.02		-0.2			2022-07-05T19:01:09.000000Z	2022-07-05T19:01:09.000000Z
6216	Sherman et al. (2015)	Atmosphere	Rain	Mixed sources				USA		Stubenville, Ohio, US		STB-245		13.6					1	-1.09		-0.63		-0.12		-0.16		0.03		0.35		0.16		0.19		-0.15			2022-07-05T19:01:09.000000Z	2022-07-05T19:01:09.000000Z
6217	Sherman et al. (2015)	Atmosphere	Rain	Mixed sources				USA		Stubenville, Ohio, US		STB266		12.1					1	-0.36		-0.15		0.13		0.12		0.24		0.24		0.19		0.28		-0.13			2022-07-05T19:01:09.000000Z	2022-07-05T19:01:09.000000Z
6218	Sherman et al. (2015)	Atmosphere	Rain	Mixed sources				USA		Stubenville, Ohio, US		STB-275		12.4					1	-0.71		-0.14		0.65		0.06		0.69		0.76		0.13		0.73		-0.5			2022-07-05T19:01:09.000000Z	2022-07-05T19:01:09.000000Z
6219	Sherman et al. (2015)	Atmosphere	Rain	Mixed sources				USA		Stubenville, Ohio, US		STB-322		12.6					1	-0.83		-0.07		0.11		0.12		0.07		0.17		0.15		0.09		-0.73			2022-07-05T19:01:09.000000Z	2022-07-05T19:01:09.000000Z
6263	Kurz et al. (2019)	Atmosphere	Rain	Mixed sources		43°16′55.11′′ N	110°39′26.68′′ W	USA	Wyoming	Camp Davis		Camp Davis Precipitation		6.9						-0.42		-0.06		0.46		0.2		0.43		0.51		0.23		0.45		-0.33		doi: 10.1016/j.scitotenv.2019.03.165	2022-07-05T19:01:09.000000Z	2022-07-05T19:01:09.000000Z
6264	Kurz et al. (2019)	Atmosphere	Rain	Mixed sources		40°27′18.14′′ N	106°44′40.08′′ W	USA	Colorado	Storm Peak Laboratory		Storm Peak Precipitation		18.62						-0.09		0.17		1.07		0.32		0.99		0.94		0.23		0.95		-0.35		doi: 10.1016/j.scitotenv.2019.03.165	2022-07-05T19:01:09.000000Z	2022-07-05T19:01:09.000000Z
References
Biswas, A., Blum, J.D., Bergquist, B.A., Keeler, G.J., Xie, Z., 2008. Natural mercury isotope variation in coal deposits and organic soils. Environmental Science and Technology. https://doi.org/10.1021/es801444b
Chen, J., Hintelmann, H., Feng, X., Dimock, B., 2012. Unusual fractionation of both odd and even mercury isotopes in precipitation from Peterborough, ON, Canada. Geochimica et Cosmochimica Acta. https://doi.org/10.1016/j.gca.2012.05.005
Demers, J.D., Blum, J.D., Zak, D.R., 2013. Mercury isotopes in a forested ecosystem: Implications for air-surface exchange dynamics and the global mercury cycle. Global Biogeochemical Cycles. https://doi.org/10.1002/gbc.20021
Donovan, P.M., Blum, J.D., Yee, D., Gehrke, G.E., Singer, M.B., 2013. An isotopic record of mercury in San Francisco Bay sediment. Chemical Geology. https://doi.org/10.1016/j.chemgeo.2013.04.017
Gratz, L.E., Keeler, G.J., Blum, J.D., Sherman, L.S., 2010. Isotopic composition and fractionation of mercury in Great Lakes precipitation and ambient air. Environmental Science and Technology. https://doi.org/10.1021/es100383w
Kurz, A.Y., Blum, J.D., Washburn, S.J., Baskaran, M., 2019. Changes in the mercury isotopic composition of sediments from a remote alpine lake in Wyoming, USA. Science of the Total Environment. https://doi.org/10.1016/j.scitotenv.2019.03.165
Sherman, L.S., Blum, J.D., Dvonch, J.T., Gratz, L.E., Landis, M.S., 2015. The use of Pb, Sr, and Hg isotopes in Great Lakes precipitation as a tool for pollution source attribution. Science of the Total Environment. https://doi.org/10.1016/j.scitotenv.2014.09.034
Tsui, M.T.K., Blum, J.D., Kwon, S.Y., Finlay, J.C., Balogh, S.J., Nollet, Y.H., 2012. Sources and transfers of methylmercury in adjacent river and forest food webs. Environmental Science and Technology. https://doi.org/10.1021/es3019836
Woerndle, G.E., Tsz-Ki Tsui, M., Sebestyen, S.D., Blum, J.D., Nie, X., Kolka, R.K., 2018. New Insights on Ecosystem Mercury Cycling Revealed by Stable Isotopes of Mercury in Water Flowing from a Headwater Peatland Catchment. Environmental Science and Technology. https://doi.org/10.1021/acs.est.7b04449
Zheng, W., Obrist, D., Weis, D., Bergquist, B.A., 2016. Mercury isotope compositions across North American forests. Global Biogeochemical Cycles. https://doi.org/10.1002/2015GB005323

## Sheet: AR Hg loads by month
Load estimates by month of THg and MeHg in the lower Athabasca River, 2008-2022
Mean monthly discharge, surface water concentrations of THg and MeHg, and calculated loads of THg and MeHg in the Athabasca River.
Discharge data were obtained from the Water Survey of Canada (Station No: 07DA001, Station Name: Athabasca River below Fort McMurray) (https://wateroffice.ec.gc.ca/)
Surface water concentrations of THg and MeHg in the Athabasca River were obtained from the Government of Alberta Water Quality Data Portal (https://environment.extranet.gov.ab.ca/apps/WaterQuality/dataportal/).
Sample size is the number of THg or MeHg concentration measurements during that month at six stations between Klondyke Ferry (Vega) and the Devils Elbow (near the delta) in the lower Athabasca River.
Year	Month	Mean Monthly Discharge (m3/s)	Mean River Water THg (ng/L)	N	Days	THg Load (kg/month)	Mean River Water MeHg (ng/L)	N	Days	MeHg Load (kg/month)	Notes
2008	Jan	178	2.36533	0	31	1.12768					***THg concentration estimated from average of low flow concentrations in Feb, Apr, Oct, Nov, and Dec of 2008, due to lack of data
2008	Feb	143	5.74	2	29	2.05665
2008	Mar	152	2.37	0	31	0.96					***THg concentration estimated from average of low flow concentrations in Feb, Apr, Oct, Nov, and Dec of 2008, due to lack of data
2008	Apr	248	1.40333	3	30	0.902085
2008	May	1260	16.4667	3	31	55.5714
2008	Jun	1260	9.88	2	30	32.2673
2008	Jul	804	4.8675	4	31	10.4818
2008	Aug	783	11.3633	3	31	23.831
2008	Sep	482	1.54667	3	30	1.93232
2008	Oct	360	1.60333	3	31	1.54597
2008	Nov	242	0.77	2	30	0.482993
2008	Dec	150	2.31	2	31	0.928066
2009	Jan	142	0.17	3	31	0.0646566
2009	Feb	146	0.623333	3	28	0.220163
2009	Mar	126	0.95	2	31	0.320604
2009	Apr	402	1.35333	3	30	1.41015
2009	May	802	10.4333	3	31	22.4116
2009	Jun	984	5.84	1	30	14.8951
2009	Jul	1080	10.1333	3	31	29.3124
2009	Aug	644	2.27	1	31	3.9155
2009	Sep	445	1.08	1	30	1.24572
2009	Oct	310	0.943333	3	31	0.783253
2009	Nov	192	1.32	1	30	0.656916
2009	Dec	126	1.25	1	31	0.421848
2010	Jan	138	0.87	1	31	0.321569
2010	Feb	133	2.79	3	28	0.897693
2010	Mar	140	0.08	1	31	0.0299981
2010	Apr	336	0.68	2	30	0.59222
2010	May	603	2.08667	3	31	3.37012
2010	Jun	918	3.38	1	30	8.04256
2010	Jul	868	5.33	3	31	12.3915
2010	Aug	610	2.97	1	31	4.85246
2010	Sep	652	1.953	3	30	3.30054
2010	Oct	571	2.97	2	31	4.54222
2010	Nov	220	0.99	3	30	0.564538
2010	Dec	145	0.726	3	31	0.281955
2011	Jan	131	0.16	3	31	0.0561393
2011	Feb	123	0.376667	3	28	0.112082
2011	Mar	128	1.35333	3	31	0.46397
2011	Apr	286	1.66	2	30	1.23058
2011	May	1140	19.35	2	31	59.0828
2011	Jun	1790	10.825	2	30	50.2245
2011	Jul	2240	13.3633	3	31	80.1749
2011	Aug	924	5.10333	3	31	12.6299
2011	Sep	504	2.40333	3	30	3.13964
2011	Oct	409	1.24433	3	31	1.36312
2011	Nov	193	1.023	3	30	0.511762
2011	Dec	164	1.41	3	31	0.619353
2012	Jan	135	0.794333	3	31	0.287218
2012	Feb	111	0.881	3	29	0.245025
2012	Mar	115	0.472333	3	31	0.145486
2012	Apr	461	1.3	3	30	1.55339
2012	May	948	9.21	3	31	23.3853
2012	Jun	1490	11.5667	3	30	44.6714
2012	Jul	1800	12.4333	3	31	59.9426
2012	Aug	1170	10.48	3	31	32.8415
2012	Sep	669	4.38333	3	30	7.60091
2012	Oct	473	1.45	3	31	1.83698
2012	Nov	244	1.19	3	30	0.752613
2012	Dec	211	1.07067	3	31	0.605079
2013	Jan	177	3.83567	3	31	1.8184	0.0436667	0	31	0.0207014	***MeHg concentration estimated from average of low flow concentrations in Apr, Oct, Nov, and Dec of 2013, due to lack of data
2013	Feb	155	0.571667	3	28	0.214361	0.0436667	0	28	0.016374	***MeHg concentration estimated from average of low flow concentrations in Apr, Oct, Nov, and Dec of 2013, due to lack of data
2013	Mar	151	0.796	3	31	0.321933	0.0436667	0	31	0.0176605	***MeHg concentration estimated from average of low flow concentrations in Apr, Oct, Nov, and Dec of 2013, due to lack of data
2013	Apr	210	1.16267	3	30	0.632863	0.0326667	3	30	0.0177811
2013	May	1800	7.68	4	31	37.0262	0.20525	4	31	0.989535
2013	Jun	2300	7.22	2	30	43.0428	0.1895	2	30	1.12972
2013	Jul	1370	7.84	5	31	28.7682	0.1862	5	31	0.683244
2013	Aug	967	3.62	5	31	9.37585	0.0948	5	31	0.245533
2013	Sep	605	1.6	5	30	2.50906	0.0498	5	30	0.0780944
2013	Oct	423	1.128	5	31	1.27798	0.054	5	31	0.06118
2013	Nov	256	2.00667	3	30	1.33153	0.048	3	30	0.0318505
2013	Dec	176	0.805	3	31	0.379476	0.029	3	31	0.0136706
2014	Jan	203	0.776	3	31	0.421923	0.0243333	3	31	0.0132304
2014	Feb	178	0.754	3	28	0.324686	0.0263333	3	28	0.0113396
2014	Mar	181	1.1255	2	31	0.545632	0.0295	2	31	0.0143013
2014	Apr	442	2.56	3	30	2.9329	0.0846667	3	30	0.0969996
2014	May	1280	14.7333	6	31	50.5111	0.0981667	6	31	0.33655
2014	Jun	1640	14.0167	6	30	59.5832	0.165333	6	30	0.702812
2014	Jul	1030	3.65167	6	31	10.074	0.0943333	6	31	0.260242
2014	Aug	634	2.08	6	31	3.53206	0.0546667	6	31	0.0928298
2014	Sep	441	1.26	6	30	1.44027	0.0371667	6	30	0.0424842
2014	Oct	424	1.20667	6	31	1.37034	0.0498333	6	31	0.0565928
2014	Nov	257	1.0725	4	30	0.714439	0.03925	4	30	0.0261462
2014	Dec	179	0.7	3	31	0.335604	0.0293333	3	31	0.0140634
2015	Jan	132	0.6425	4	31	0.227155	0.0245	4	31	0.00866195
2015	Feb	144	0.82	4	28	0.285659	0.02125	4	28	0.00740275
2015	Mar	187	0.67	4	31	0.335577	0.026	4	31	0.0130224
2015	Apr	631	8.51	2	30	13.9185	0.129	2	30	0.210986
2015	May	696	4.2225	4	31	7.87144	0.07525	4	31	0.140279
2015	Jun	844	4.445	4	30	9.7241	0.0865	4	30	0.189232
2015	Jul	643	2.6725	4	31	4.60261	0.08325	4	31	0.143374
2015	Aug	505	3.205	4	31	4.33506	0.13525	4	31	0.182938
2015	Sep	420	1.04	4	30	1.13219	0.048	4	30	0.0522547
2015	Oct	345	0.605	4	31	0.559049	0.04525	4	31	0.0418132
2015	Nov	193	0.645	4	30	0.322665	0.035	4	30	0.017509
2015	Dec	140	0.646667	3	31	0.242484	0.043	4	31	0.016124
2016	Jan	117	0.584	5	31	0.18301	0.0335	4	31	0.010498
2016	Feb	127	0.444	5	29	0.141286	0.0312	5	29	0.00992819
2016	Mar	150	0.454	5	31	0.182399	0.0262	5	31	0.0105261
2016	Apr	406	1.14333	3	30	1.20319	0.0603333	3	30	0.0634919
2016	May	628	4.83	6	31	8.12423	0.1302	5	31	0.219001
2016	Jun	1200	10.494	10	30	32.6405	0.3958	10	30	1.2311
2016	Jul	963	4.355	8	31	11.2328	0.223	8	31	0.575184
2016	Aug	781	3.59111	9	31	7.512	0.122222	9	31	0.255668
2016	Sep	927	3.255	4	30	7.82106	0.1785	4	30	0.428897
2016	Oct	598	1.8425	4	31	2.9511	0.088	4	31	0.140948
2016	Nov	446	1.995	4	30	2.30628	0.08675	4	30	0.100286
2016	Dec	161	1.37	5	31	0.590775	0.0714	5	31	0.0307893
2017	Jan	177	0.808	5	31	0.383054	0.0522	5	31	0.0247468
2017	Feb	176	0.856	5	28	0.364467	0.042	5	28	0.0178827
2017	Mar	166	0.706	5	31	0.313898	0.0354	5	31	0.0157393
2017	Apr	522	1.69	1	30	2.28661	0.076	1	30	0.10283
2017	May	1540	8.55333	3	31	35.2802	0.348333	3	31	1.43678
2017	Jun	1580	6.80333	3	30	27.8621	0.189333	3	30	0.775388
2017	Jul	1060	4.06	3	31	11.5268	0.125	3	31	0.354888
2017	Aug	761	3.91333	3	31	7.9764	0.164	3	31	0.334275
2017	Sep	540	1.87	3	30	2.6174	0.059	3	30	0.0825811
2017	Oct	645	1.65333	3	31	2.85625	0.063	3	31	0.108837
2017	Nov	356	1.425	2	30	1.31492	0.086	2	30	0.0793567
2017	Dec	292	1.0675	4	31	0.834884	0.0475	4	31	0.0371494
2018	Jan	201	1.215	4	31	0.654105	0.05225	4	31	0.0281292
2018	Feb	190	0.795	4	28	0.36542	0.048	4	28	0.0220631
2018	Mar	183	0.68	4	31	0.3333	0.033	4	31	0.0161749
2018	Apr	334	0.77	3	30	0.666611	0.0373333	3	30	0.0323205
2018	May	1560	6.98667	3	31	29.1924	0.192333	3	31	0.803627
2018	Jun	1190	4.57	3	30	14.0961	0.0956667	3	30	0.295082
2018	Jul	1360	7.19	2	31	26.1905	0.384	2	31	1.39877
2018	Aug	871	3.57667	3	31	8.34396	0.141	3	31	0.328937
2018	Sep	600	1.88	3	30	2.92378	0.0603333	3	30	0.0938304
2018	Oct	541	1.62333	3	31	2.35223	0.0603333	3	31	0.0874239
2018	Nov	299	1.12	1	30	0.868009	0.044	1	30	0.0341004
2018	Dec	213	0.9075	4	31	0.517728	0.0375	4	31	0.0213937
2019	Jan	218	0.8525	4	31	0.497767	0.02925	4	31	0.0170788
2019	Feb	198	0.7175	4	28	0.343684	0.0335	4	28	0.0160466
2019	Mar	226	0.735	4	31	0.444909	0.037	4	31	0.0223968
2019	Apr	951	3.74	3	30	9.21907	0.102333	3	30	0.252251
2019	May	770	3.95333	3	31	8.15323	0.098	3	31	0.202112
2019	Jun	1190	5.10667	3	30	15.7514	0.153333	3	30	0.472954
2019	Jul	2040	7.435	2	31	40.6244	0.295	2	31	1.61186
2019	Aug	1430	6.46	2	31	24.7425	0.2435	2	31	0.932632
2019	Sep	1070	5.75	2	30	15.9473	0.1525	2	30	0.42295
2019	Oct	670	1.965	2	31	3.52625	0.0675	2	31	0.121131
2019	Nov	417	1.35	1	30	1.45917	0.049	1	30	0.0529623
2019	Dec	323	1.17333	3	31	1.01508	0.0486667	3	31	0.0421027
2020	Jan	256	0.956667	3	31	0.655958	0.0386667	3	31	0.0265126
2020	Feb	235	0.85	3	29	0.500494	0.0323333	3	29	0.0190384
2020	Mar	231	0.58	3	31	0.358852	0.0303333	3	31	0.0187675
2020	Apr	210	1.16267	3	30	0.632863	0.0326667	3	30	0.0177811	***Discharge, Total Mercury, and Methyl Mercury data estimated from 2013, the second highest flow year, due to lack of data in 2020
2020	May	1800	7.68	4	31	37.0262	0.20525	4	31	0.989535	***Discharge, Total Mercury, and Methyl Mercury data estimated from 2013, the second highest flow year, due to lack of data in 2020
2020	Jun	2510	6.525	2	30	42.4511	0.2145	2	30	1.39552
2020	Jul	2530	7.74	2	31	52.449	0.247	2	31	1.67376
2020	Aug	1320	4.54	2	31	16.0511	0.202	2	31	0.714169
2020	Sep	961	3.615	2	30	9.00465	0.112	2	30	0.278982
2020	Oct	694	4.915	2	31	9.13605	0.114	2	31	0.211904
2020	Nov	417	1.02	2	30	1.10248	0.055	2	30	0.0594475
2020	Dec	285	1.03	3	31	0.786244	0.0576667	3	31	0.0440195
2021	Jan	236	0.913333	3	31	0.57732	0.0456667	3	31	0.028866
2021	Feb	200	0.91	3	28	0.440294	0.0533333	3	28	0.0258048
2021	Mar	222	0.876667	3	31	0.52127	0.0563333	3	31	0.0334961
2021	Apr	449	2.03	2	30	2.36253	0.0685	2	30	0.0797208
2021	May	907	4.86	2	31	11.8064	0.1	2	31	0.242931
2021	Jun	1530	7.5	2	30	29.7432	0.1765	2	30	0.699957
2021	Jul	983	5.84	2	31	15.3759	0.117	2	31	0.308045
2021	Aug	564	2.11	2	31	3.1874	0.048	2	31	0.0725096
2021	Sep	578	4.71	2	30	7.05641	0.089	2	30	0.133338
2021	Oct	390	1.34	2	31	1.39973	0.0425	2	31	0.0443945
2021	Nov	233	0.88	2	30	0.531464	0.026	2	30	0.0157023
2021	Dec	182	1.18667	3	31	0.578463	0.0393333	3	31	0.0191738
2022	Jan	158	0.65	3	31	0.275072	0.0316667	3	31	0.0134009
2022	Feb	152	0.593333	3	28	0.21818	0.0313333	3	28	0.0115218
2022	Mar	173	0.593333	3	31	0.274929	0.033	3	31	0.015291
2022	Apr	430	3.04	2	30	3.38826	0.0885	2	30	0.0986386
2022	May	1180	7.12	2	31	22.5028	0.16	2	31	0.505682
2022	Jun	1300	7.75	2	30	26.1144	0.3615	2	30	1.21811
2022	Jul	1590	9.525	2	31	40.5637	0.247	2	31	1.05189
2022	Aug	862	6.31	2	31	14.5684	0.1185	2	31	0.273591
2022	Sep	514	3.015	2	30	4.01685	0.048	2	30	0.0639498
2022	Oct	322	0.93	2	31	0.802074	0.0405	2	31	0.034929
2022	Nov	236	0.775	2	30	0.474077	0.0295	2	30	0.0180455
2022	Dec	148	0.853333	3	31	0.338264	0.0363333	3	31	0.0144026

## Sheet: AR Hg loads by year
Load estimates by year of THg and MeHg in the lower Athabasca River, 2008-2022
Annual loads of THg and MeHg are the sum of monthly load calculations provided in the "AR Hg loads by month" worksheet.
Loads during the high water period of each year (May to August) are also included and were calculated as the sum of monthly loads over the four month period.
	THg Load		MeHg Load
Year	Annual (kg/year)	May to August (kg)	Annual (kg/year)	May to August (kg)
2008	131.982	122.152
2009	75.6579	70.5346
2010	39.1873	28.6566
2011	209.609	202.112
2012	173.867	160.841
2013	126.699	118.213	3.30535	3.04804
2014	131.786	123.7	1.66759	1.39243
2015	43.5565	26.5332	1.0236	0.655822
2016	74.8887	59.5096	3.07631	2.28095
2017	93.617	82.6455	3.37046	2.90133
2018	86.5041	77.8229	3.16185	2.82641
2019	121.725	89.2715	4.16648	3.21956
2020	170.155	147.977	5.44944	4.77298
2021	73.5805	60.113	1.70394	1.32344
2022	113.537	103.749	3.31945	3.04927
